# Supplementary material for: The distinct metabolism between large and small HDL indicates unique origins of human apolipoprotein A4
Source: JCI Insight. 2023 Apr 24;8(8):e162481. doi: 10.1172/jci.insight.162481 (PMC10243815; doi:10.1172/jci.insight.162481)
Supplement: Supplemental table 3 [file jciinsight-8-162481-s238.xlsx]

## Sheet: Supplemental Table 3
Supplemental Table 3. Enrichment values for each peptide fragment ion
HDL size	Protein	Peptide	Peptide fragment ion	Participant 1_0.5 hr	Participant 1_2 hr	Participant 1_4 hr	Participant 1_6 hr	Participant 1_12 hr	Participant 1_18 hr	Participant 1_22 hr	Participant 1_70 hr		Participant 2_1.5 hr	Participant 2_2 hr	Participant 2_2 hr	Participant 2_3 hr	Participant 2_4 hr	Participant 2_6 hr	Participant 2_10 hr	Participant 2_12 hr	Participant 2_14 hr	Participant 2_16 hr	Participant 2_22 hr	Participant 2_70 hr		Participant 3_0 hr	Participant 3_2 hr	Participant 3_4 hr	Participant 3_6 hr	Participant 3_12 hr	Participant 3_18 hr	Participant 3_22 hr	Participant 3_70 hr		Participant 4_0 hr	Participant 4_0.5 hr	Participant 4_1 hr	Participant 4_1.5 hr	Participant 4_2 hr	Participant 4_2 hr	Participant 4_4 hr	Participant 4_6 hr	Participant 4_8 hr	Participant 4_10 hr	Participant 4_12 hr	Participant 4_14 hr	Participant 4_22 hr	Participant 4_70 hr
a0	APOA1	THLAPYSDELR	THL	0.136945	0.621596	0.44874	0.448415	0.365146	0.432858	0.348578	0.212773		0.65	0.717341	0.683573	0.68143	0.777041	0.651263	0.657065	0.586772	0.653132	0.651164	0.683646	0.452764		0.0462443	0.54515	0.586172	0.595007	0.553349	0.513914	0.391526	0.262428		0.0270648	0.128696	0.2811	0.375304	0.322959	0.457948	0.488875	0.364301	0.402063	0.465113	0.390562	0.360201	0.391115	0.175928
			ELR	0.205919	0.515528	0.519176	0.454336	0.522187	0.365106	0.373847	0.110086		0.640582	0.687694	0.634663	0.694707	0.704099	0.711895	0.638877	0.570044	0.629646	0.574685	0.458452	0.510486		0.037071	0.561538	0.607541	0.643972	0.524181	0.532931	0.45851	0.342262		0.004393	0.134425	0.247674	0.347935	0.364806	0.416392	0.478544	0.365958	0.375256	0.420431	0.347195	0.334596	0.339944	0.244545
			THLA	0.187561	0.531116	0.571283	0.499184	0.526917	0.383391	0.346183	0.294984		0.781347	0.794071	0.781854	0.780743	0.794169	0.699259	0.683747	0.684331	0.619438	0.698484	0.587602	0.50562		0.063404	0.618347	0.0646658	0.726162	0.593473	0.505483	0.487758	0.319124		0.0154253	0.114397	0.279231	0.391102	0.427565	0.371149	0.485488	0.400033	0.466861	0.41882	0.387819	0.378676	0.391892	0.2666
			THLAP	0.148231	0.543349	0.574952	0.47828	0.477988	0.3232	0.353708	0.236804		0.704583	0.714642	0.830231	0.833099	0.82952	0.705579	0.723544	0.684987	0.62555	0.627041	0.584998	0.47703		0.168393	0.637148	0.633524	0.825526	0.700722	0.624115	0.513183	0.366699		0.024458	0.0876595	0.223293	0.285673	0.433458	0.347411	0.49076	0.420068	0.400737	0.307128	0.374951	0.3091	0.398739	0.244191
			DELR	0.170261	0.546821	0.545457	0.45653	0.531274	0.398466	0.366063	0.270578		0.693657	0.702814	0.735155	0.734185	0.757491	0.61234	0.633123	0.587709	0.655874	0.638949	0.516734	0.466379		0.0434671	0.567199	0.685602	0.645404	0.577516	0.553494	0.481169	0.291232		0.00890956	0.159391	0.244586	0.363799	0.299873	0.359309	0.381279	0.480027	0.391326	0.468949	0.402644	0.420237	0.356062	0.208402
			SDELR	0.0285049	0.544972	0.283419	0.410709	0.444912	0.172848	0.215947	0.0630517		0.598023	0.485099	0.738953	0.632754	0.606543	0.32148	0.426071	0.45032	0.455925	0.492168	0.273879	0.398212		0	0.416525	0.556489	0.46541	0.464803	0.431404	0.40615	0.0933917		0	0.0162431	0.0959009	0.278477	0.168474	0.172915	0.161212	0.213274	0.182588	0.201932	0.233955	0.0827857	0.116835	0.162842
			Median	0.159246	0.544161	0.532316	0.455433	0.500088	0.374249	0.351143	0.224788		0.671828	0.708728	0.737054	0.714446	0.767266	0.675261	0.647971	0.587241	0.627598	0.632995	0.550866	0.471704		0.0448557	0.564368	0.596857	0.644688	0.565433	0.523422	0.46984	0.305178		0.0121674	0.121546	0.24613	0.355867	0.343882	0.365229	0.482016	0.382995	0.396032	0.419626	0.381385	0.347399	0.373588	0.226296
		VKDLATVYVDVLK	DVLK	0.122492	0.387092	0.453662	0.415635	0.475603	0.325194	0.249535	0.13147															0.0150965	0.342424	0.421338	0.47334	0.417945	0.410466	0.216457	0.190255		0.0111135	0.0684101	0.190038	0.353778	0.274	0.256008	0.395808	0.345383	0.322106	0.31942	0.237085	0.35997	0.338164	0.171972
			VDVLK	0.10363	0.42641	0.362487	0.366678	0.497605	0.352664	0.297957	0.186078															0.0435445	0.330265	0.513051	0.601387	0.397682	0.476828	0.379325	0.230579		0	0.0786445	0.21473	0.266863	0.358534	0.394317	0.423234	0.353088	0.3679	0.374656	0.338346	0.385184	0.273554	0.153165
			YVDVLK	0.0825366	0.428919	0.421048	0.314716	0.361626	0.268603	0.258376	0.158069															0.0102603	0.389537	0.524156	0.535837	0.442188	0.406832	0.44554	0.242425		0.0172397	0.0441561	0.140612	0.255985	0.281083	0.303332	0.356971	0.310806	0.334396	0.329235	0.287908	0.321656	0.261299	0.245062
			VKDLAT	0.0760814	0.34517	0.379874	0.402352	0.477495	0.29285	0.246136	0.119802															0	0.370309	0.434297	0.480311	0.455355	0.441293	0.250339	0.0289045		0	0.0872857	0.164346	0.323448	0.291054	0.215207	0.343476	0.312439	0.211408	0.306988	0.287407	0.338886	0.27392	0.0812809
			Median	0.0930835	0.406751	0.400461	0.384515	0.476549	0.309022	0.253955	0.144769															0.0126784	0.356366	0.473674	0.508074	0.430067	0.425879	0.314832	0.210417		0.00555673	0.0735273	0.177192	0.295156	0.286069	0.27967	0.376389	0.328911	0.328251	0.324327	0.287657	0.349428	0.273737	0.162569
		AKPALEDLR	LR	0.177884	0.579026	0.560753	0.548092	0.496479	0.433086	0.416151	0.284295		0.531053	0.771711	0.832097	0.876794	0.880312	0.8259	0.701058	0.837686	0.729043	0.740449	0.703487	0.532175		0.0822394	0.634469	0.688919	0.715269	0.611073	0.569049	0.562771	0.322891		0.0256145	0.129929	0.240122	0.396705	0.428359	0.43095	0.424093	0.425826	0.429994	0.423564	0.46151	0.411494	0.420296	0.292328
			EDLR	0.266409	0.553025	0.685189	0.723368	0.686186	0.565377	0.584365	0.349846		0.493551	0.877986	0.86238	0.923402	0.969171	0.85665	0.782408	0.666767	0.82025	0.622362	0.705104	0.493551		0.0157292	0.805951	0.774867	0.807091	0.905108	0.637864	0.882295	0.626738		0.0339412	0.443933	0.506229	0.780949	0.442817	1.01247	0.480767	0.522146	0.795382	0.66857	0.513345		0.455303	0.609706
			Median	0.222147	0.566025	0.622971	0.63573	0.591333	0.499231	0.500258	0.317071		0.512302	0.824849	0.847238	0.900098	0.924742	0.841275	0.741733	0.752227	0.774647	0.681405	0.704295	0.512863		0.0489843	0.72021	0.731893	0.76118	0.75809	0.603457	0.722533	0.474814		0.0297779	0.286931	0.373176	0.588827	0.435588	0.72171	0.45243	0.473986	0.612688	0.546067	0.487428	0.411494	0.4378	0.451017
	APOA4	LVPFATELHER	LHER	0.111182	0.251742	0.672396	0.659759	0.185865	0.618152	0.365432	0.174847		0	1.29939	0	2.22165	1.58862	2.11173	1.13142	0		2.2204	0			0	0.222023	0.940413	1.08934	1.18206	0.541005	0.340899	0.126361		0	0	0	0.111335	0.184758	0.552864	0.430283	1.01994	1.32633	1.45458	0.851804	1.27625	0.925525	0
			ELHER	0.255576	0.227506	0	0.616401	0.249679	0	0	0.188477		0.83475	0	0	1.92276	2.31127	1.18968	0.619686	1.60266	0.518597	1.73371	0			0	0.220442	1.0586	1.26881	1.00288	0.506313	0.451057	0.13638		0	0	0	0.361338	0.130382	0	0.513134	1.72053	1.18811	1.73099	1.35018	1.14714	0.737764	0.344281
			TELHER	0.0735382	0.333944	0.635548	1.17823	0.668863	0.301892	0.221621	0		1.2004	1.52782	2.3753	2.21757	3.24222	3.29481	3.30595	2.67948	1.95657	2.4321	1.09162			0	0.15649	1.31448	1.27792	0.907848	0.838657	0.6188	0.161471		0	0	0.081312	0.255356	0.266663	0.321582	1.19932	1.44839	1.78269	14.2769	1.10684	2.07646	0.925017	0.55064
			ATELHER	0	0.401179	0.593239	8.59677	0.760477	0.378659	0.501501	0		0.487761	0.908909	1.45371	1.9251	3.48902	0.789171	1.61131	3.34324	0.799975	1.28172	0			0.0323362	0.296716	1.2187	1.16024	0.932925	0.862414	0.565218	0.221627		0.17202	0.129301	0	0.252047	0.327854	0.540494	1.20818	1.36223	0.992134	2.09585	0.775902	1.13715	0.740712	0.615934
			FATELHER	0	0.179586	0.344507	0.572454	0.526671	0.347468	0.271233			1.11828	2.12116	0.970834	2.19599	1.62868	0	1.89436	2.59427	2.73435	0.880368	0			0	0	1.20338	1.58848	0.833928	0.590843	0.265871	0.0628493		0	0	0	0	0	0.316052	1.20818	0	1.09173	1.95503	1.39128	1.21223	0.755177	0.321972
			Median	0.0735382	0.251742	0.593239	0.659759	0.526671	0.347468	0.271233	0.0874237		0.83475	1.29939	0.970834	2.19599	2.31127	1.18968	1.61131	2.59427	1.37827	1.73371	1.09162			0	0.220442	1.20338	1.26881	0.932925	0.590843	0.451057	0.13638		0	0	0	0.252047	0.184758	0.321582	1.19932	1.36223	1.18811	1.95503	1.10684	1.21223	0.755177	0.344281
		ISASAEELR	ELR	0	0	0.605958	1.4769	0.537857	0	0	0		0.789782		0	0	1.32392	0	0	0	0	0.9192	0			0	0	0	0	0	0	0.520053	0		0	0	0	0	0	0	1.58062	0	0.877193	0.981329	0	0.228124	0.707348	0
			EELR	0.111821	0	0.988783	0.168257	0.620254	0.247829	0.97758	0.142075		0		0	0	1.03839	0	0	0.840361	0	2.83389	0			0	0	1.45267	1.83928	0.356606	0.378252	0	0.119192		0	0	0	0	0	0	1.39598	1.03822	1.23099	1.27633	1.1992	10.9703	0.481433	0.273503
			SAEELR	0	0.138746	0.986559	0.75934	0.822289	0.502584	0.512523	0.0946742		0.949266		0.78562	0.764905	2.30366	1.8334	2.50461	1.27604	0.601966	1.40453	0.40373			0	0	0.874316	1.09057	0.885304	0.514752	0.342732	0.0382522		0	0	0.13278	0.182858	0.209382	0.191701	1.70527	1.73176	1.26401	1.54267	1.05924	1.09371	0.786883	0.599569
			Median	0	0	0.986559	0.75934	0.620254	0.247829	0.512523	0.0946742		0.789782		0.78562	0.764905	1.32392	1.8334	2.50461	0.840361	0.601966	1.40453	0.40373			0	0	0.874316	1.09057	0.356606	0.378252	0.342732	0.0382522		0	0	0	0	0	0	1.58062	1.03822	1.23099	1.27633	1.05924	1.09371	0.707348	0.273503
		ALVQQMEQLR	QLR	0	0	0	0	0	0	0	0		0	0.531511	1.50967	0.405743	1.05503	1.02801	0.41	1.15378	1.61215	1.28028	0	0		0	0	0	0	0.365003	0.331255	0.239894	0		0	0	0	0	0	0.416267	0.433844	0.724269	1.07655	0	1.06386	0.285672	0.384148	0.272672
			EQLR	0	0	0.164943	0.281611	0.112009	0	0	0.186821		0.171156	1.29517	1.26589	1.10479	1.69816	1.74375	1.10496	1.18273	1.02777	0.406914	1.05689	0.171368		0	0	0	0.307077	0.512495	0	0	0		0	0	0	0.518636	0	0.272819	0.509343	0.467823	0.634729	0.407374	0	1.00752	0.648802	0.149467
			MEQLR	0.215032	1.48509	1.9535	1.61143	1.30437	0	0	0.539673		0	0	0	0	0	1.75515	0	1.58311	1.56135		1.39747	0		0	0	0	0	1.11811	1.14305	0.851376	0		0	0	0	0	1.12956	0.910177	1.4386	1.34775	2.24119	1.86705	1.38364	1.24877	0.893964	0
			QMEQLR	0.0317325	0.140252	0.430372	0.806261	0.626816	0.340065	0	0.104711		0	0	0	3.37707	2.49704	2.43092		2.67252	1.97558	1.14188	1.55197	0		0	1.30146	1.16824	0.914903	0.723266	0.569349	0.401293	0.0607779		0	0	1.08918	0.223154	0.579448	0.524895	1.20818	1.20161	1.24089	1.09642	1.1148	0.87245	0.91017	0.640045
			Median	0.0158663	0.0701262	0.297657	0.543936	0.369413	0.340065	0	0.145766		0	0.265756	0.632944	0.755266	1.3766	1.74945	1.10496	1.38292	1.58675	1.14188	1.22718	0.171368		0	0	0	0.153538	0.61788	0.450302	0.320594	0		0	0	0	0.111577	0.289724	0.470581	0.858763	0.962939	1.15872	0.751897	1.08933	0.939985	0.771383	0.211069
a1	APOA1	THLAPYSDELR	THL	0.125842	0.398879	0.571846	0.451011	0.504829	0.423024	0.234472	0.214254		0.697337	0.792311	0.77685	0.756937	0.693106	0.727418	0.699789	0.601378	0.649303	0.615013	0.589951	0.371583		0.0186002	0.547925	0.696183	0.673133	0.573969	0.591696	0.516199	0.306039		0.0237476	0.415792	0.224303	0.232466	0.401834	0.461737	0.451341	0.362159	0.440669	0.469002	0.476746	0.351315	0.381763	0.257945
			ELR	0.119236	0.544913	0.564446	0.439952	0.45972	0.370868	0.389534	0.257938		0.669883	0.751194	0.810142	0.741143	0.815846	0.747484	0.699465	0.593464	0.652762	0.575663	0.600176	0.41724		0.0122461	0.562612	0.690613	0.60842	0.534696	0.546453	0.508095	0.282365		0.00538302	0.101474	0.227399	0.314247	0.434044	0.425077	0.429105	0.469667	0.336736	0.465954	0.403583	0.256506	0.423642	0.287185
			THLA	0.176552	0.609037	0.613701	0.524554	0.56549	0.411641	0.408972	0.0249657		0.76913	0.733726	0.84274	0.831	0.802686	0.736327	0.720559	0.697268	0.618758	0.657231	0.660371	0.498565		0.0158382	0.712635	0.690121	0.741292	0.608393	0.539274	0.558455	0.378561		0.00463418	0.109125	0.267831	0.326805	0.422947	0.414843	0.431706	0.427167	0.408163	0.44359	0.429737	0.428558	0.464309	0.330165
			THLAP	0.193039	0.43529	0.730508	0.51559	0.523157	0.460402	0.441768	0.226788		0.759103	0.829062	0.752692	0.751507	0.798791	0.707326	0.735899	0.733492	0.566804	0.706271	0.604141	0.50211		0.0158442	0.634439	0.637406	0.715	0.374026	0.598064	0.517121	0.274744		0.007218	0.0610033	0.279485	0.291224	0.299763	0.316391	0.398112	0.413099	0.352663	0.332581	3.93021	0.391634	0.461226	0.254401
			DELR	0.176805	0.614743	0.567107	0.455574	0.566404	0.394687	0.381961	0.248157		0.781549	0.723487	0.767163	0.736336	0.772587	0.71961	0.676962	0.663599	0.619856	0.61878	0.563802	0.420361		0.0229125	0.620587	0.648386	0.709233	0.602246	0.598813	0.542933	0.335815		0.00696176	0.0472734	0.318968	0.273773	0.406323	0.379558	0.380441	0.438699	0.366211	0.390425	0.452109	0.413636	0.449791	0.261406
			SDELR	0.133122	0.338915	0.278712	0.433921	0.313876	0.219863	0.190648	0.120361		0.463504	0.63201	0.756803	0.565328	0.584389	0.739039	0.504647	0.536768	0.460781	0.674237	0.547329	0.267085		0	0.289892	0.424486	0.487147	0.266254	0.301819	0.2193	0.0653111		0.00145194	0.0297934	0.119784	0.2718	0.178302	0.275824	0.215738	0.353839	0.305939	0.215033	0.186147	0.297839	0.230168	0.0740165
			Median	0.154837	0.490101	0.569476	0.453292	0.513993	0.403164	0.385747	0.220521	#NUM!	0.72822	0.74246	0.772006	0.746325	0.785689	0.731872	0.699627	0.632488	0.619307	0.638006	0.595064	0.4188		0.0158412	0.5916	0.669254	0.691183	0.554333	0.569074	0.51666	0.294202		0.00617239	0.0812385	0.247615	0.282499	0.404078	0.397201	0.413609	0.420133	0.359437	0.417008	0.440923	0.371475	0.436716	0.259675
		VKDLATVYVDVLK	DVLK	0.10207	0.459922	0.532342	0.453634	0.478322	0.348706	0.341624	0.176591															0.00279419	0.55101	0.644866	0.655628	0.554275	0.537534	0.48842	0.273653		0.00282159	0.0479304	0.227623	0.284424	0.314556	0.308245	0.387444	0.333389	0.392056	0.316883	0.467597	0.372972	0.480508	0.228559
			VDVLK	0.164589	0.550486	0.528703	0.527686	0.534885	0.376993	0.38104	0.292179															0.0222177	0.485031	0.601943	0.65612	0.558621	0.584012	0.529098	0.309766		0.00598799	0.100776	0.232257	0.265024	0.399535	0.356271	0.416817	0.385737	0.352902	0.396202	0.435258	0.44721	0.435325	0.263354
			YVDVLK	0.0856248	0.474114	0.455733	0.413787	0.451159	0.307141	0.339998	0.193369															0.00485401	0.45393	0.51964	0.568962	0.484177	0.400632	0.426858	0.22497		0.00260359	0.0438303	0.175682	0.226274	0.330931	0.255527	0.311329	0.35146	0.324877	0.324285	0.36543	0.353009	0.572945	0.220106
			VKDLAT	0.115394	0.531721	0.454141	0.456448	0.421374	0.374085	0.304972	0.181061															0	0.502206	0.509282	0.584079	0.545546	0.502379	0.496479	0.274543		0.00112507	0.0702278	0.154077	0.262728	0.290372	0.285919	0.341881	0.348114	0.35701	0.401062	0.311671	0.303035	0.403901	0.161349
			Median	0.108732	0.502918	0.492218	0.455041	0.464741	0.361396	0.340811	0.187215															0.0038241	0.493618	0.560792	0.619854	0.549911	0.519957	0.492449	0.274098		0.00271259	0.0590791	0.201652	0.263876	0.322744	0.297082	0.364663	0.349787	0.354956	0.360244	0.400344	0.36299	0.457916	0.224333
		AKPALEDLR	LR	0.191758	0.582659	0.590082	0.535671	0.515118	0.416786	0.413313	0.265207		0.79403	0.847185	0.874417	0.901205	0.796746	0.789281	0.71951	0.755707	0.711327	0.717002	0.720143	0.534347		0.0299094	0.68915	0.755795	0.705229	0.602998	0.555567	0.525739	0.366184		0.0200824	0.109407	0.281338	0.355445	0.406257	0.418442	0.46252	0.459099	0.449342	0.485597	0.474114	0.405025	0.446836
			EDLR	0.156574	0.766451	0.589081	0.566791	0.51997	0.453177	0.407792			0.704122	0.775284	0.869415	0.855648	0.726366	0.763336	0.728212	0.73325	0.888724	0.679195	0.704752	0.486536		0.00794526	0.656094	0.6815	0.775581	0.626317	0.507258	0.4957	0.33696		0.00406472	0.106227	0.217452	0.320488	0.428276	0.35819	0.422077	0.411793	0.494661	0.466979	0.425713	0.36624	0.327869	0.263663
			Median	0.174166	0.674555	0.589582	0.551231	0.517544	0.434981	0.410552	0.265207		0.749076	0.811234	0.871916	0.878427	0.761556	0.776309	0.723861	0.744479	0.800026	0.698098	0.712448	0.510441		0.0189273	0.672622	0.718648	0.740405	0.614658	0.531412	0.510719	0.351572		0.0120736	0.107817	0.249395	0.337967	0.417267	0.388316	0.442299	0.435446	0.472002	0.476288	0.449914	0.385632	0.387353	0.263663
	APOA4	LVPFATELHER	LHER	0	0.350543	0.510672	1.04803	0.577941	0.58255	0.45276	0		0	0		0	1.76338	2.34087	1.55762	0.615057	1.43514	1.31031	0	0		0.145645	0.140953	0.962275	0.779946	0.60817	0.481683	0.196318	0.0960343		0	0	0.104408	0.0694418	0.260025	0.260206	1.43236	0.654958	0.647102	1.38611	1.28555	1.09237	0.735362	0.284784
			ELHER	0	0.245351	0.3873	0.682113	0.755165	0.247791	0.379246	0.206286		0	0.478658		0	0	1.03814	1.58958	0.868946	0	1.48718	0	0		0	0	1.10665	0.990405	0.634557	1.18798	1.4186	0.102385		0	0	0	0.08985	0.0910871	0	1.02859	0.760656	0.960041	1.62965	0.563437	1.22787	0.716651	0.196273
			TELHER	0	0.223384	0.566448	1.00812	0.826398	0.48602	0.497366	0.0291082		0	0.648519		1.80839	2.40764	2.48828	1.87143	1.66924	1.19737	1.50961	1.05777	0.797742		0	0.0447836	1.02862	0.780049	0.683363	0.501224	0.441163	0.0501398		0	0	0	0.165615	0.0986881	1.09278	1.11556	1.10295	1.08647	1.27547	0.899004	1.05406	1.00448	0.202695
			ATELHER	0	0	0.683369	1.07257	0.647456	0.326874	0.237175	0.215137		1.72336	1.65125		0.912665	2.06053	2.19718	2.25721	0.432586	0.749961	1.3933	1.26033	0		0	0.15299	0.967319	0.442749	0.677075	0.388637	0.449058	0.17345		0	0	0.18798	0.213011	0.147695	0	1.25951	1.14602	1.01951	1.34962	0.799876	1.19796	0.827873	0.182261
			FATELHER	0	0	0.330446	0.837574	0.44629	0.379201	0.26813	0		0	0		1.49843	1.06809	2.28411	1.41478	1.76849	1.36074	1.19995	0	0.250753		0	0	0.674198	0.671174	0.580661	0.658653	0.523797	0.0304043		0	0	0	0	0.154476	0.18121	0.115314	0.741832	0.977335	1.29343	0.851245	0.776164	0.762128	0.117078
			Median	0	0.223384	0.510672	1.00812	0.647456	0.379201	0.379246	0.0291082		0	0.478658		0.912665	1.76338	2.28411	1.58958	0.868946	1.19737	1.3933	1.15905	0.524248		0	0.0447836	0.967319	0.779946	0.634557	0.501224	0.449058	0.0960343		0	0	0	0.08985	0.147695	0.18121	1.11556	0.760656	0.977335	1.34962	0.851245	1.09237	0.762128	0.196273
		ISASAEELR	ELR	0	0	0.167458	0.289861	0.0964331	0	3.14018	0		0		0	0	0.877835	0	0	0	0	0.467448	1.63071	0		0	0	1.07081	0.486175	0.909615	0.966976	0.126963	0.076212		0	0	0	0	0	0	0.348477	0.346969	0	0.991357	0.425999	0.840358	0.872124	0
			EELR	0	0.246851	0.0832674	0.960451	4.77569	0.506103	0.41344	0.053374		0		0	0	2.0849	2.32644	1.61338	0.608922	0.810167	0.941219	0	0		0	0	0.726776	0.875485	0.672712	0.502876	0.461128	0.0671755		0	0	0	0	0	0.183482	0.88797	0.678452	0.716938	0.959648	0.764635	0.965801	0.704552	0.197607
			SAEELR	0	0.180775	0.697936	0.899814	0.79383	0.584229	0.516498	0.101673		0.99334	0.843586	0.563008	0.998289	1.66713	1.65633	2.00735	0.775385	0.858014	1.08705	0.878953	0.367267		0	0.148586	0.736083	0.764376	0.620614	0.500609	0.367837	0.181177		0	0	0.0479101	0	0.0923928	0.219982	0.754919	1.05867	0.835646	11.7121	0.825623	0.941879	0.935836	0.37223
			Median	0	0.180775	0.167458	0.899814	0.79383	0.506103	0.516498	0.053374		0	0.843586	0.563008	0.998289	1.66713	1.65633	1.61338	0.608922	0.810167	0.941219	0.878953	0.367267		0	0	0.736083	0.764376	0.672712	0.502876	0.367837	0.076212		0	0	0	0	0	0.183482	0.754919	0.678452	0.716938	0.991357	0.764635	0.941879	0.872124	0.197607
		ALVQQMEQLR	QLR	0	0.15257	0.285158	0.858621	0.462787	0.284672	0.294725	0		0	0	1.01465	1.01465	0.746394	0.878842	1.59084			0.464052	0	0		0	0	0.380464	0.247897	0.169624	0.333102	0.18687	0.112041		0.086322	0	0	0	0	0	0.304792	0.472533	0.523917	0.183529	0.413357	0.740729	0.591342	0.086322
			EQLR	0	0	0.164823	0.417735	0.460571	0.130283	0	0		0	0.656407	0	0	1.47698	1.23959	1.46456	0.564667	0.666777	0.976508	0	0		0	0.0957075	0.290209	0.477132	0.567076	0.246828	0.284086	0.145801		0.165141	0	0	0	0.162367	0	0.48905	0.730274	0.78314	0.700563	0.697005	0.580341	0.629548	0.165141
			MEQLR	0	0.216137	0.240781	0.717691	0.8781	0.423091	0.408663	0.0731801		0	0.634386	1.33676	1.3393	1.63734	1.92253	2.05161	1.09733	1.04331	0.924956	0.804334	0.37331		0	0.0689198	0.503519	0.579514	0.628953	0.47128	0.434462	0.185048		0.33064	0	0	0.0914457	0	0.118319	0.59489	0.656061	0.74027	0.726916	0.603819	0.542718	0.816752	0.33064
			QMEQLR	0	0.0433542	0.291476	0.626019	0.649899	0.374711	0.286782	0.0764932		0.588137	0.942642	2.19297	2.21066	1.70989	1.84748	1.87681	1.22473	1.41328	1.0628	0.718607	0.266004		0	0.784537	0.529651	0.569442	0.469946	0.286386	0.229068	0.176319		0.219784	0	0	0	0.039103	0.065044	0.499172	0.648687	0.563327	0.725634	0.239829	0.610017	0.518248	0.219784
			Median	0	0.0979621	0.26297	0.671855	0.556343	0.329691	0.290754	0.0365901		0	0.645396	1.1757	1.17698	1.55716	1.54353	1.73382	1.09733	1.04331	0.950732	0.359304	0.133002		0	0.0823136	0.441991	0.523287	0.518511	0.309744	0.256577	0.16106		0.192462	0	0	0	0.0195515	0.032522	0.494111	0.652374	0.651799	0.713098	0.508588	0.595179	0.610445	0.192462
a2	APOA1	THLAPYSDELR	THL	0.146644	0.559159	4.78659	0.57757	0.547003	0.379689	0.347728	0.171555		0.551111	0.695694	0.727098	0.773841	0.711266	0.652176	0.668543	0.640849	0.633742	0.692354	0.549145	0.521559		0.0250071	0.621646	0.646328	0.639057	0.603992	0.536774	0.511608	0.464157		0	0.0827299		0.33379	0.408308	0.351794	0.487839	0.457315	0.483078	0.424981	0.417342	0.370274	0.43815	0.266535
			ELR	0.105691	0.467885	0.516573	0.516832	0.422148	0.429533	0.415905	0.221123		0.619767	0.708978	0.765959	0.70087	0.716671	0.702448	0.661599	0.611569	0.649158	0.638146	0.603891	0.433405		0.0194327	0.619102	0.775877	0.746629	0.632619	0.596787	0.582549	0.463994		0	0.0692298		0.269011	0.418169	4.35676	0.513171	0.441378	0.401857	0.415488	0.408539	0.376515	0.352998	0.244327
			THLA	0.161377	0.526621	0.580052	0.552567	0.506856	0.436738	0.420792	0.304466		0.654241	0.774522	0.68474	0.768609	0.756453	0.679028	0.738437	0.703923	0.676046	0.711793	0.671916	0.510025		0.0309471	0.664799	0.75894	0.775901	0.617867	0.563854	0.634245	0.488883		0	0.116035		0.315871	0.422579	0.403022	0.45964	0.470488	0.449749	0.460294	0.442422	0.482531	0.41496	0.311172
			THLAP	1.28811	0.588016	0.66343	0.499485	0.519349	0.339812	0.362954	0.304231		0.639984	6.2251	0.705648	0.794675	0.674179	0.686465	0.719076	0.320807	0.66724	0.691335	0.705186	0.434294		0.0504772	0.714475	0.714058	0.738119	0.605724	0.640227	0.63106	0.483532		0	0.0843435		0.342241	0.301531	0.34959	0.441764	0.404575	0.463822	0.530241	0.415491	0.389933	0.450718	0.182386
			DELR	0.110954	0.560006	0.537509	0.351223	0.46334	0.482232	0.0389391	2.50738		0.604015	0.712833	0.727466	0.753172	0.634014	0.69637	0.715909	0.680901	0.674134	0.701298	0.0664196	0.499811		0.0131445	0.694204	0.750339	0.702908	0.641271	0.553414	0.56577	0.546589		0	1.33762		0.318559	0.445354	0.449691	0.457106	0.4687	4.05938	4.24116	0.466071	0.460612	0.36473	0.297738
			SDELR	0.150757	3.21056	0.454985	0.29936	0.251708	0.227395	0.142972	0.0344722		0.448546	5.09981	0.551244	0.708108	0.555808	0.665938	0.451324	0.55469	0.450789	0.528572	0.501655	0.262397		0.000713838	0.566921	0.351152	0.522817	0.480998	0.479405	0.463386	0.298155		0	0.07758		0.211692	0.205018	0.212709	0.260327	0.251832	0.29117	0.316709	0.21008	0.265399	0.219737	0.170522
			Median	0.148701	0.559583	0.55878	0.508158	0.485098	0.404611	0.355341	0.262677		0.611891	0.743677	0.716373	0.76089	0.692722	0.682746	0.692226	0.626209	0.658199	0.691845	0.576518	0.467052		0.0222199	0.643222	0.732199	0.720513	0.611796	0.558634	0.57416	0.473845		0	0.0835367		0.317215	0.413238	0.377408	0.458373	0.449346	0.456785	0.442637	0.416416	0.383224	0.389845	0.255431
		VKDLATVYVDVLK	DVLK	0.100061	0.482873	0.525138	0.514553	0.502876	0.407227	0.295215	0.240471															0	0.581292	0.595494	0.692414	0.55783	0.51672	0.441994	0.473748		0	0.0400075		0.235643	0.32829	0.296714	0.422625	0.387266	0.317941	0.353074	0.363695	0.397775	0.378629	0.263011
			VDVLK	0.117693	0.509169	0.528457	0.69951	0.627626	0.370257	0.43113	0.234082															0.00503453	0.645875	0.665528	0.686322	0.61442	0.53091	0.558029	0.434503		0	0.107191		0.331785	0.388146	0.378506	0.41204	0.423461	0.345589	0.416001	0.393716	0.43392	0.385507	0.325222
			YVDVLK	0.089138	0.443492	0.470125	0.464367	0.473859	0.393034	0.393356	0.200004															0.0110572	0.566831	0.597333	0.650389	0.519088	0.486055	0.426101	0.405621		0	0.0540335		0.210755	0.306362	2.2301	0.319159	0.345637	0.344885	0.333248	0.304746	0.328241	0.366288	0.211969
			VKDLAT	0.0595919	0.462857	0.536502	0.44697	0.501233	0.426108	0.32748	0.206709															0	0.500339	0.68646	0.768059	0.636893	0.473803	0.377721	0.350725		0	0.046307		0.247516	0.306436	0.288292	0.536723	0.378512	0.231009	0.34295	0.300562	0.427797	0.297673	0.321546
			Median	0.0945997	0.472865	0.526797	0.48946	0.502055	0.40013	0.360418	0.220395															0.00251726	0.574062	0.631431	0.689368	0.586125	0.501388	0.434048	0.420062		0	0.0501702		0.241579	0.317363	0.33761	0.417332	0.382889	0.331413	0.348012	0.334221	0.412786	0.372459	0.292279
		AKPALEDLR	LR	0.187524	0.547514	0.562058	0.560449	0.555257	0.449049	0.426871	0.289808		0.660214	0.795092	0.782966	0.790601	0.773809	0.797777	0.741107	0.774363	0.747652	0.719143	0.715775	0.499377		0.0328437	0.69822	0.74727	0.69609	0.617484	0.577699		0.493414		0	0.137772		0.383533	0.426489	0.413168	0.472114	0.492364	0.468266	0.482949	0.485715	0.438786	0.436516	0.287623
			EDLR	0.0947408	0.671828	0.61857	0.409524	0.508452	0.433736	0.40982	0.215033		0.623478	0.787862	0.758123	0.795899	0.686834	0.677211	0.761869	0.760998	0.65543	0.828366	0.677186	0.42631		0.00789718	0.703849	0.729926	0.770198	0.679829	0.558943	0.631697	0.462544		0	0.0786644		0.382262	0.433603	0.420805	0.489786	0.41079	0.48945		0.384687		0.41915	0.364463
			Median	0.141133	0.609671	0.590314	0.484987	0.531854	0.441393	0.418345	0.252421		0.641846	0.791477	0.770544	0.79325	0.730322	0.737494	0.751488	0.76768	0.701541	0.773754	0.69648	0.462844		0.0203705	0.701034	0.738598	0.733144	0.648656	0.568321	0.631697	0.477979		0	0.108218		0.382898	0.430046	0.416987	0.48095	0.451577	0.478858	0.482949	0.435201	0.438786	0.427833	0.326043
	APOA4	LVPFATELHER	LHER	0	0.358091	0	0.65021	0.353259	0.338007	0	0		0		0	1.0994	0.834773	0	2.78035	0.96657	0	0.911162	0	0.86301		0	0	0.707787	0.337308	0.649403	0.215822	0.63298	0.211579		0	0		0.138551	0	0	0.789644	0.716407	0.807977	1.52572	0.560236	1.21628	0.639387	0.266208
			ELHER	0	0	0.388405	0.284657	0.28701	0	0.316176	0		1.2705		0	0	0.921487	1.84025	1.30445	0	0	1.37197	0			0	0	1.24821	0.570565	0.299338	0.556983	0.779509	0.20415		0	0		0	0.366271	0	0.53626	1.0735	0.684107	1.34674	0.427177	1.01295	0.506123	0.202451
			TELHER	0	0	0.899466	1.00157	0.744427	1.22787	0	0		0.559198		0.598654	2.59669	1.68708	2.90527	1.94103	1.02185	0.493443	0.936879	0.553332	0		0	0.303051	0.998499	0.969595	0.770274	0.431734	0.798585	0.178384		0	0		0.0630286	0.213421	0.0656329	0.891538	1.13362	1.11341	1.39123	0.596204	1.00171	0.610745	0.389552
			ATELHER	0	0.366717	0.313928	0.901719	0.261079	0.458113	0	0		1.08172		0	1.96989	1.41588	1.15582	1.48522	1.90347	0	0	0	0		0	0.0897027	1.04777	0.946903	0.910513	0.617205	0.889086	0.195117		0	0		0.139735	0.472372	0.144944	1.07265	1.0044	0.766575	1.44864	1.07628	1.09288	0.487053	0.323546
			FATELHER	0	0	0.598229	1.00483	0	0	0.341235	0		0		1.18875	0	0	1.61504	0.575384	0	0	1.08682	0	0.788816		0	0	1.12314	0.344592	0.913131	0.301512	0.60954	0.11019		0	0		0.143856	0	0.158247	0.549359	0.943881	0.708409	1.435	0.531991	0.776241	0.393246	0.219332
			Median	0	0	0.388405	0.901719	0.28701	0.338007	0	0		0.559198		0.893703	1.0994	0.921487	1.61504	1.48522	0.96657	0.493443	0.936879	0	0.394408		0	0	1.04777	0.570565	0.770274	0.431734	0.779509	0.195117		0	0		0.138551	0.213421	0.0656329	0.789644	1.0044	0.766575	1.435	0.560236	1.01295	0.506123	0.266208
		ISASAEELR	ELR	0	0	0.634692	0	0.503848	0	0	0		0		0	1.84243	0	0	0	0	0	0	0			0	0	0.581587	0.361304	0.612207	0	0.474414	0.132801		0	0		0	0	0	1.60588	0	1.04632	0.72609	0.494786	0	0.833473	0.277462
			EELR	0	0	0.179842	0.541059	0.248269	0.164142	0.48511	0		0		1.53719	0	1.31736	3.7015	2.69197	0	0	1.10075	0	0		0	0.464535	1.08052	0.767969	0.628505	0.56916	0.950181	0.201733		0	0		0.263778	0.435055	0	0.52298	1.02401	0.853247	0.760248	0.842418	0.654502	0.742158	0
			SAEELR	0.0473202	0.376918	0.716002	0.784839	0.915474	0.395486	0.445142	0		0.643489	1.52601	0.250782	2.29831	2.46131	1.80664	2.17712	1.78608	1.54329	1.37643	0.336172	0.369287		0	0.268239	0.903902	0.853967	0.832842	0.562869	0.983544	0.281801		0	0.0502994		0.250216	0	0.169289	0.910616	0.966224	0.732074	1.06766	0.791396	0.848068	0.602213	0.34375
			Median	0	0	0.634692	0.541059	0.503848	0.164142	0.445142	0		0	1.52601	0.250782	1.84243	1.31736	1.80664	2.17712	1.78608	1.54329	1.10075	0.336172	0.184644		0	0.268239	0.903902	0.767969	0.628505	0.562869	0.950181	0.201733		0	0		0.250216	0	0	0.910616	0.966224	0.853247	0.760248	0.791396	0.654502	0.742158	0.277462
		ALVQQMEQLR	QLR	0	0	0.240572	0.997827	0.0945968	0.203497	0	0		0.271197	0	1.00217	0.760382	0.0910601	1.52487	1.905	0.297177	0.904325	0.30812	0	0.30402		0	0	0.646224	0.295666	0.548483	0.487655	0.672266	0.0586913		0	0		0	0	0	0.0940299	0.22438	0.144241	0.737054	0.32638	0.450099	0.372045	0.269197
			EQLR	0	0.102298	0.474723	0.350002	0.424796	0.0887049	0.208298	0.111335		0.198263	0	1.36997	1.86914	0.754182	2.60134	2.22195	1.92082	0.493846	1.1479	0.566365	0		0	0	0.924524	0.715558	0.703503	0.600544	0.792863	0.131787		0	0		0	0	0	0.643691	0.492968	0.456567	0.482532	0.614728	0.730828	0.491043	0.14381
			MEQLR	0	0.429396	0.630563	1.0644	0.772266	0.349956	0.137129	0		0.706811	0.444256	1.55017	1.87227	1.8076	1.99458	2.51131	1.95761	1.26558	0.967198	0	0.12832		0	0.153269	1.02537	0.810844	0.830154	0.740552	0.793008	0.242882		0	0		0.081774	0.0898461	0.342488	0.743921	0.396723	0.478389	0.866566	0.633331	0.669699	0.639014	0.334684
			QMEQLR	0	0.33077	0.691296	0.620451	0.598628	0.32957	0.435806	0.0490464															0	0.158086	0.9608	0.798199	0.678256	0.420802	0.708351	0.266355		0	0		0.128047	0.131522	0.182935	0.680539	0.692461	0.52695	0.846142	0.65795	0.70151	0.515152	0.284858
			Median	0	0.216534	0.552643	0.809139	0.511712	0.266534	0.172713	0.0245232		0.271197	0	1.36997	1.86914	0.754182	1.99458	2.22195	1.92082	0.904325	0.967198	0.566365	0.12832		0	0.0766346	0.942662	0.756878	0.690879	0.544099	0.750607	0.187334		0	0		0.040887	0.0449231	0.0914676	0.662115	0.444845	0.467478	0.791598	0.62403	0.685605	0.503097	0.277028
a3	APOA1	THLAPYSDELR	THL	0.0939589	0.367361	0.408291	0.476114	0.494367	0.494484	0.332852	0.230405		0.510106	0.589527	0.606876	0.497336	0.625252	0.626371	0.717064	0.671416	0.664262	0.647697	0.55367	0.426552		0.00445931	0.424892	0.498115	0.597203	0.543482	0.602199	0.617513	0.302159		0.00368565	0.00507633	0.143398	0.220724	0.211324	0.182646	0.352742	0.245372	0.370124	0.368029	0.377803	0.340421	0.376299	0.30222
			ELR	0.103237	0.351234	0.497912	0.427871	0.481904	0.395914	0.300604	0.240309		0.500316	0.474071	0.573768	0.579585	0.594291	0.633053	0.670709	0.682956	0.725898	0.61287	0.605562	0.416867		0.00808238	0.423494	0.562724	0.655705	0.590056	0.633642	0.608731	0.33414		0.00255422	0.0800764	0.18962	0.140938	0.215921	0.223594	0.370888	0.431227	0.324286	0.319431	0.370293	0.311109	0.352109	0.191693
			THLA	0.137669	0.402806	0.518544	0.471013	0.502804	0.397855	0.389758	0.262853		0.476109	0.564805	0.608313	0.614368	0.604187	0.686342	0.658067	0.721716	0.710956	0.643458	0.644368	0.518911		0.0129878	0.507562	0.662147	0.686292	0.659006	0.606646	0.58842	0.352849		0.00580466	0.0578697	0.206305	0.198728	0.268034	0.280044	0.370264	0.32952	0.333025	0.374803	0.400875	0.427565	0.443792	0.312668
			THLAP	0.0927369	0.386029	0.45895	0.536035	0.539335	0.433197	0.396769	0.228404		0.494046	0.516837	0.516165	0.502096	0.575348	0.581719	0.676814	0.665629	0.649323	0.569586	0.68507	0.539263		0.00776498	0.512717	0.62098	0.626388	0.621778	0.655027	0.563649	0.30519		0.000917956	0.0343094	0.124718	0.21606	0.207587	0.208659	0.272324	0.369982	0.0198631	0.261502	0.313298	0.364639	0.400172	0.227433
			DELR	0.115738	0.409662	0.48672	0.520581	0.45236	0.39855	0.390122	0.285654		0.499852	0.544352	0.548047	0.644629	0.619629	0.650978	0.658945	0.623945	0.641385	0.606611	0.623126	0.420287		0.0169713	0.494488	0.573673	0.611149	0.633635	0.537948	0.601728	0.38206		0.00240445	0.0674456	0.208794	0.276996	0.228259	0.271688	0.297382	0.374747	0.280565	0.297224	0.380846	0.360253	0.37343	0.246415
			SDELR	0.046299	0.324417	0.393671	0.372744	0.395849	0.171032	0.208382	0.114262		0.337774	0.259349	0.431769	0.503415	0.453125	0.404748	0.436538	0.465147	0.4666	0.371676	0.452438	0.218824		0.000319606	0.404313	0.403636	0.282565	0.492371	0.382094	0.367721	0.0913033		8.27095e-05	96.5681	0.0781771	0.109936	0.202949	0.10761	0.256178	0.208694	0.173498	0.282784	0.196636	0.210771	0.283116	0.0727869
			Median	0.0985979	0.376695	0.472835	0.473564	0.488136	0.398202	0.361305	0.235357		0.496949	0.530594	0.560907	0.5415	0.599239	0.629712	0.664827	0.668523	0.656793	0.60974	0.614344	0.42342		0.00792368	0.45969	0.568198	0.618768	0.605917	0.604422	0.595074	0.319665		0.00247934	0.0626576	0.166509	0.207394	0.213622	0.216127	0.325062	0.349751	0.302425	0.308327	0.374048	0.350337	0.374865	0.236924
		VKDLATVYVDVLK	DVLK	0.101752	0.342345	0.473203	0.403093	0.491033	0.37374	0.343706	0.231742															0.00552669	0.382063	0.4894	0.536391	0.57589	0.553479	0.586096	0.276965		0.00157017	0.111515	0.0148361	0.236381	0.264771	0.189672	0.330318	0.307003	0.295945	0.403036	0.421264	0.324839	0.424455	0.222702
			VDVLK	0.0971639	0.415884	0.403431	0.435418	0.470709	0.363169	0.426236	0.251824															0.0143062	0.527581	0.543476	0.618297	0.525633	0.557714	0.554673	0.300144		0.00183326	0.158792	0.157082	0.218543	0.308855	0.235797	0.359026	0.407123	0.379557	0.358692	0.405882	0.333126	0.515412	0.288431
			YVDVLK	0.0458419	0.292191	0.40024	0.380476	0.401961	0.276857	0.323585	0.179222															0.0164693	0.439134	0.48263	0.57558	0.498624	0.477864	0.481499	0.253913		0.00107088	0.540937	0.12392	0.205795	0.228983	0.202308	0.318767	0.325318	0.316888	0.323675	0.351345	0.316262	0.37034	0.216618
			VKDLAT	0.0741793	0.355899	0.43518	0.426687	0.51226	0.396142	0.300988	0.143382															0	0.471181	0.653001	0.568278	0.491182	0.533463	0.477657	0.316856		0.00118495	0.0636925	0.128969	0.190864	0.262116	0.258051	0.252269	0.319963	0.282485	0.344371	0.323179	0.333074	0.330746	0.227095
			Median	0.0856716	0.349122	0.419305	0.41489	0.480871	0.368455	0.333646	0.205482															0.00991644	0.455158	0.516438	0.571929	0.512128	0.543471	0.518086	0.288554		0.00137756	0.135153	0.126444	0.212169	0.263444	0.219052	0.324542	0.32264	0.306416	0.351531	0.378614	0.328956	0.397397	0.224899
		AKPALEDLR	LR	0.134024	0.462918	0.47657	0.525121	0.503682	0.418822	0.424567	0.302033		0.546036	0.648089	0.642435	0.70199	0.74444	0.731587	0.753212	0.681757	0.724226	0.761329	0.759151	0.531476		0.027234	0.56583	0.654357	0.670723	0.630017	0.633426	0.583291	0.368291		0.00812695	0.0798579	0.224309	0.266222	0.325532	0.323684	0.393021	0.475706	0.443235	0.437041	0.444509	0.445889	0.46711	0.304119
			EDLR	0.107493	0.425289	0.425896	0.586076	0.556184	0.450404	0.36022	0.198056		0.515869	0.607501	0.624613	0.766549	0.624477		0.642812	0.688675	0.633878	0.713436	0.713436	0.541329		0.00715772	0.463028	0.623011	0.643919	0.671776	0.635712	0.552836	0.284698		0.00302146	0.0535777	0.218374	0.194944	0.37486	0.303682	0.340555	0.360566	0.381118	0.400531	0.436508	0.437057	0.431213	0.281064
			Median	0.120758	0.444103	0.451233	0.555598	0.529933	0.434613	0.392393	0.250045	#NUM!	0.530953	0.627795	0.633524	0.734269	0.684459	0.731587	0.698012	0.685216	0.679052	0.737382	0.736293	0.536402		0.0171959	0.514429	0.638684	0.657321	0.650897	0.634569	0.568064	0.326495		0.00557421	0.0667178	0.221342	0.230583	0.350196	0.313683	0.366788	0.418136	0.412176	0.418786	0.440508	0.441473	0.449161	0.292591
	APOA4	LVPFATELHER	LHER	0.0257335	0.888677	1.83817	1.91581	1.0971	0.438903	0.540204	0.0828247		1.46443	2.17689	1.98155	3.30095	3.29206	3.70879	2.59848	2.16489	1.9443	1.74692	1.06331	0		0	0.719673	1.77412	2.04602	1.29811	0.947207	0.825831	0.151572		0	0.155011	0.14777	0.577064	0.58262	1.22734	1.90115	2.08949	1.78183	1.96373	1.57639	1.42547	1.02858	0.259849
			ELHER	0.0344272	1.01537	1.85183	1.88614	1.07868	0.468897	0.379182	0		1.17641	2.11772	2.2197	3.08355	2.816	2.78874	2.532	2.27186	2.18261	1.54333	1.11797	0.216323		0	0.45815	1.77842	1.98673	1.25586	0.777394	0.593826	0.0861426		0	0.0611679	0.1687	0.700071	0.756003	0.872602	2.03574	2.3412	1.94202	2.00131	1.68508	1.47951	0.70735	0.316955
			TELHER	0	1.05949	1.82271	1.70725	0.999223	0.572692	0.584681	0.163532		1.19692	17.2859	1.40901	2.92321	3.10011	3.39074	2.81294	2.24421	1.83046	1.85011	1.32952	0.105227		0	0.559985	1.78765	15.4701	1.20542	0.854754	0.657946	0.116547		0	0.076983	0.086466	0.736194	0.716669	0.998601	17.9997	2.12456	1.74653	2.00694	1.50783	1.34149	0.828547	0.318028
			ATELHER	0	1.37865	1.98598	2.27931	1.23291	1.07336	0.800288	0		1.63942	2.4513	2.22206	3.09999	3.50367	3.44883	2.53317	1.71266	2.32773	1.90073	2.07769	0.973063		0	0.598906	1.68991	2.35431	1.31818	0.955162	0.725575	0.177368		0	0.116707	0.109193	0.740151	0.96478	1.42177	2.1681	2.08869	2.33753	2.44203	1.53147	1.24033	0.928889	0.335075
			FATELHER	0	0.95525	1.56804	2.01528	0.896441	0.596766	0.206128	0		1.02141	2.39037	2.33893	2.7181	2.59388	3.35843	2.84153	1.3943	1.72588	1.49683	1.10063	0		0	0.372423	1.75222	1.53251	1.20592	8.25431	0.589173	0.0273167		0	0.0379432	0.0927222	0.538435	0.779661	1.00952	2.0287	1.79234	1.71498	1.74936	1.29467	1.2514	0.642937	0.241118
			Median	0	1.01537	1.83817	1.91581	1.07868	0.572692	0.540204	0		1.19692	2.39037	2.2197	3.08355	3.10011	3.39074	2.59848	2.16489	1.9443	1.74692	1.11797	0.105227		0	0.559985	1.77412	2.04602	1.25586	0.947207	0.657946	0.116547		0	0.076983	0.109193	0.700071	0.756003	1.00952	2.03574	2.08949	1.78183	2.00131	1.53147	1.34149	0.828547	0.316955
		ISASAEELR	ELR	0	0.928232	1.5835	1.85198	1.0935	0.258966	0.31222	0		1.43781	1.76212	1.84203	2.4719	3.29161	3.13429	2.48495	1.83254	1.60226	1.43497	1.1214	0.418828		0	0.68208	2.07292	1.27868	1.18336	0.695571	0.606983	0.0786965		0	0	0.0936986	0	0.80329	0.878283	1.31649	2.00276	1.22116	1.84008	1.71697	1.03305	0.687936	0.194145
			EELR	0.0595044	0.99613	2.105	2.08021	1.40458	0.746701	0.725989	0.113945		1.50759	2.02339	2.09564	2.87215	3.6775	3.35379	2.92368	2.77578	2.09291	1.77854	1.44819	0.126989		0	0.511217	1.79066	2.03647	1.31058	0.837584	0.613415	0.178082		0	0	0.225748	0.464049	0.672239	0.899115	1.66648	2.04726	1.91776	1.64481	1.40749	1.35674	0.772853	0.268643
			SAEELR	0.063506	1.10397	1.97462	2.11479	1.39165	0.708071	0.893683	0.233967		1.3798	2.07518	2.10705	2.94664	3.45112	3.44123	2.87517	2.39728	2.33242	1.74147	1.31297	0.288514		0	0.529979	1.82594	1.78299	1.3835	0.00798466	0.708701	0.153726		0	0.105606	0.19707	0.697805	0.711006	0.972107	2.13709	2.16296	1.93907	2.00448	1.59397	1.4465	0.930834	0.357037
			Median	0.0595044	0.99613	1.97462	2.08021	1.39165	0.708071	0.725989	0.113945		1.43781	2.02339	2.09564	2.87215	3.45112	3.35379	2.87517	2.39728	2.09291	1.74147	1.31297	0.288514		0	0.529979	1.82594	1.78299	1.31058	0.695571	0.613415	0.153726		0	0	0.19707	0.464049	0.711006	0.899115	1.66648	2.04726	1.91776	1.84008	1.59397	1.35674	0.772853	0.268643
		ALVQQMEQLR	QLR	0.0084997	0.945874	1.82168	1.8163	1.014	0.496508	0.578637	0.210422		1.28657	1.87148	1.38217	2.60776	2.5496	3.085	2.70426	2.15406	1.58225	1.79507	1.26062	0.257052		0	0.43537	1.4763	1.63309	1.19389	0.608445	0.469252	0.143082		0	0	0.122672	0.473297	0.383799	0.676708	1.91771	1.96637	1.26177	1.70952	1.44264	1.22873	0.514296	0.186459
			EQLR	0.0330809	1.14076	1.98022	1.99834	1.18215	0.686524	0.65853	0.0560891		1.40256	1.98572	1.8274	2.91132	2.83748	3.28938	2.95135	2.28329	2.22677	1.84402	1.368	0.225937		0	0.546299	1.77718	1.6545	1.34181	0.69776	0.569889	0.168694		0	0.0452761	0.223302	0.549733	0.682129	0.934484	2.02827	2.0756	1.81236	1.9237	1.19739	1.46879	0.826343	0.29552
			MEQLR	0.0769277	1.09718	1.92448	1.84576	1.23466	0.830782	0.60083	0.149561		1.45379	2.17917	1.93076	2.8617	3.26294	3.53973	2.88563	2.43581	2.16721	1.87911	1.28805	0.382061		0	0.600521	1.74981	2.01295	1.2072	1.01984	0.668548	0.179968		0	0.0986289	0.244067	0.734986	0.679147	0.973685	2.18142	2.28141	2.02603	1.93545	1.62385	1.27683	0.900136	0.320727
			QMEQLR	0.0218839	1.07779	1.87071	1.88493	1.12404	0.653372	0.56334	0.105574		1.6093	2.2579	1.90621	2.96769	3.26147	3.42479	2.81886	2.23528	2.08498	1.87131	1.43843	0.290139		0	4.8379	1.66247	1.85208	1.18769	0.812337	0.547197	0.0928338		0	0.0634607	0.143392	0.505229	0.60369	0.830973	1.89491	2.0973	1.77766	1.68622	1.43449	1.23398	0.770394	0.313654
			Median	0.0274824	1.08749	1.8976	1.86535	1.1531	0.669948	0.589734	0.127567		1.42818	2.08244	1.8668	2.88651	3.04948	3.35708	2.85224	2.25929	2.12609	1.85766	1.32803	0.273596		0	0.57341	1.70614	1.75329	1.20055	0.755049	0.558543	0.155888		0	0.0543684	0.183347	0.527481	0.641418	0.882728	1.97299	2.08645	1.79501	1.81661	1.43856	1.2554	0.798368	0.304587
preb	APOA1	THLAPYSDELR	THL	0.0596963	0.422665	0.413342	0.390218	4.27395	0.339261	0.335186	0.20052		0.581995	0.580772	0.746313	0.596118	0.630402	0.686609	0.609892	0.508441	0.587572	0.579912	0.62411	0.474255		0.0203802	0.577259	0.62205	0.61864	0.526872	0.525726	0.494212	0.342517		0.0115502	0.168641	0.0982529	0.210856	0.268295		0.255957	0.425421	0.277711	0.363041	0.386432	0.282853	0.282414	0.303185
			ELR	0.0807181	0.397868	0.448156	0.341572	0.493469	0.388907	0.309727	0.221699		0.541287	0.536976	0.601805	0.687429	0.596818	0.589991	0.613392	0.502686	0.579987	0.609759	0.592425	0.478007		0.0354035	0.68066	0.539792	0.513129	0.593332	0.546364	0.546169	0.34054		0.00759877	0.168038	0.172155	0.265932	0.295716		0.287225	0.281941	0.299907	0.345056	0.224166	0.308932	0.275884	0.181811
			THLA	0.140244	0.463598	0.467857	0.461018	0.484518	0.395494	0.362332	0.258763		0.614656	0.598221	0.66918	0.705738	0.632374	0.634764	0.638353	0.60727	0.619881	0.648874	0.623157	0.48413		0.0180054	0.663949	0.637678	0.573696	0.594664	0.588345	0.531911	0.379605		0.00765327	0.137838	0.191761	0.339942	0.289207		0.302229	0.360247	0.343704	0.353153	0.397777	0.398405	0.376285	0.272834
			THLAP	0.0955026	0.369267	0.440384	0.449644	0.4585	0.418613	0.29791	0.246517		0.574119	0.595757	0.613878	0.720205	0.626172	0.734363	0.582135	0.687614	0.653999	0.623101	0.598735	0.475315		0.00495031	0.638928	0.625932	0.583097	0.562898	0.538482	0.52043	0.366613		0.0377898	0.156986	0.107846	0.220594	0.252398		0.327132	0.236944	0.24891	0.399758	0.344833	0.279276	0.286784	0.200663
			DELR	0.128652	0.422289	0.480634	0.426292	0.509973	0.357756	0.399055	0.258897		0.556588	0.598872	0.628364	0.702709	0.616656	0.592815	0.644422	0.641238	0.64281	0.628635	0.608876	0.43798		0.00553835	0.605221	0.568369	0.61508	0.609727	0.621976	0.591623	0.410692		0.00360963	0.0851671	0.141331	0.294393	0.264163		0.307179	0.326091	0.265609	0.311494	0.347646	0.370275	0.342972	0.206451
			SDELR	0.0506447	0.169883	0.222101	0.319176	0.313088	0.20225	0.199717	0.106454		0.380215	0.269022	0.478685	0.597548	0.337305	0.459844	0.412614	0.487256	0.561547	0.398117	0.36034	0.217434		0.00197716	0.403964	0.299082	0.194343	0.518616	0.274803	0.195009	0.131223		0	0.0286924	0.0947429	0.130053	0.233249		0.173457	0.106996	0.139546	1.37669	0.158064	0.159401	0.159664	0.0656757
			Median	0.0881104	0.410079	0.44427	0.408255	0.488993	0.373331	0.322457	0.234108		0.565353	0.588264	0.621121	0.695069	0.621414	0.61379	0.611642	0.557855	0.603726	0.61643	0.603805	0.474785		0.0117719	0.622074	0.595209	0.578397	0.578115	0.542423	0.52617	0.354565		0.00762602	0.147412	0.124588	0.243263	0.266229		0.294727	0.304016	0.27166	0.358097	0.34624	0.295893	0.284599	0.203557
		VKDLATVYVDVLK	DVLK	0.0513843	0.305062	0.392343	0.347748	0.370396	0.334636	0.290036	0.22948															0	0.381317	0.555073	0.566456	0.562116	0.505075	0.54202	0.315493		0.00190379	0.0868805	0.150472	0.138081	0.215279		0.263798	0.452476	0.284468	0.335301	0.291993	0.364467	0.296003	0.284536
			VDVLK	0.0502327	0.383505	0.391358	0.420982	0.366124	0.318721	0.31009	0.214636															0	0.518044	0.658751	0.616599	0.535389	0.495478	0.502482	0.308023		0.00545475	0.141341	0.134085	0.190955	0.299782		0.301464	0.475002	0.298378	0.388446	0.338528	0.393308	0.372454	0.284008
			YVDVLK	0.0638612	0.32129	0.321508	0.327469	0.404794	0.314243	0.309493	0.171711															0.0119626	0.419886	0.291523	0.53434	0.512021	0.481264	0.407295	0.239615		0.00220656	0.147814	0.149551	0.185513	0.189054		0.236549	0.324885	0.280519	0.328842	0.261913	0.303438	0.277592	0.206927
			VKDLAT	0.0121031	0.400695	0.3832	0.252821	0.339218	0.382366	0.370392	0.29629															0	0.469075	0.545427	0.686956	0.602919	0.544722	0.460391	0.280567		0.00263851	0.118689	0.129997	0.0927666	0.163393		0.172663	0.333671	0.277975	0.278991	0.318918	0.317687	0.38386	0.177896
			Median	0.0508085	0.352397	0.387279	0.337609	0.36826	0.326679	0.309792	0.222058															0	0.444481	0.55025	0.591527	0.548752	0.500276	0.481437	0.294295		0.00242253	0.130015	0.141818	0.161797	0.202166		0.250174	0.393073	0.282493	0.332072	0.305455	0.341077	0.334229	0.245468
		AKPALEDLR	LR	0.0867245	0.344864	0.455405	0.415557	0.503656	0.411955	0.474156	0.319781		0.626492	0.664311	0.700723	0.716619	0.647977	0.737375	0.737375	0.707947	0.731245	0.718161	0.681784	0.525182		0.0242616	0.399462	0.559886	0.614844	0.591225	0.566343	0.50571	0.368964		0.0144147	0.192548	0.209535	0.305162	0.294407		0.351688	0.383456	0.372885	0.416278	0.422009	0.426895	0.395646	0.301857
			EDLR	0.112016	0.356593	0.350398	0.489768	0.51028	0.408135	0.424571	0.225601		0.582611	0.560034	0.674376	0.674204	0.668092	0.675783	0.640736	0.658615	0.71634	0.639612	0.701215	0.520548		0.00457334	0.401289	0.567281	0.643589	0.595082	0.474636	0.55033	0.336384		0.00171192	0.141662	0.112217	0.246377	0.258562		0.232268	0.352947	0.335146	0.395439	0.428883	0.329452	0.366963	0.251441
			Median	0.0993701	0.350728	0.402902	0.452662	0.506968	0.410045	0.449364	0.272691		0.604552	0.612172	0.68755	0.695412	0.658035	0.706579	0.689055	0.683281	0.723792	0.678887	0.6915	0.522865		0.0144175	0.400375	0.563584	0.629216	0.593154	0.520489	0.52802	0.352674		0.0080633	0.167105	0.160876	0.275769	0.276485		0.291978	0.368202	0.354016	0.405858	0.425446	0.378173	0.381305	0.276649
	APOA4	LVPFATELHER	LHER	0.0299322	0.71241	1.63855	1.98558	1.35855	1.00921	0.828398	0.142703		1.28032	1.63856	1.73462	2.73174	3.13533	3.21097	2.87755	2.4729	2.11964	2.03244	1.27193	0.312277		0	0.388635	1.90526	1.92213	1.31306	1.04936	0.875243	0.165584		0	0.0158002	0.0412591	0.0394246	0.509762		1.96628	2.06961	2.11841	2.01023	1.59787	1.2784	0.93416	0.414128
			ELHER	0.0213325	0.709611	1.66536	1.71573	1.20336	0.823631	0.726776	0.118469		1.26499	1.97363	1.67411	2.56829	3.36641	3.15443	2.6622	2.60358	2.43218	1.91054	1.28299	0.302081		0.00114695	0.47683	1.5994	1.94034	1.2717	1.10814	0.871213	0.13492		0	0.0160476	0.112455	0.405603	0.400953		1.86471	1.95536	1.92294	1.79008	1.6714	1.43578	1.03681	0.439165
			TELHER	0.0070338	0.603053	1.63176	1.724	1.10985	0.78417	0.614506	0.108516		1.08223	1.82408	1.75963	2.60427	3.12639	3.24807	2.77689	2.3062	2.0124	1.67717	1.38785	0.373793		0	0.406315	1.7383	1.88495	1.26909	0.917656	0.808475	0.112527		0	0.00648874	0.0405922	0.320098	0.527816		1.74062	2.07733	1.89247	1.86676	1.44624	1.41563	0.943823	0.303819
			ATELHER	0.0148983	0.692633	1.95137	1.81623	1.50501	0.676555	0.700368	0.112333		1.0954	1.62457	1.57307	2.66702	3.4668	3.46834	2.77715	2.48271	1.90323	1.6845	1.41459	0.271382		0.000310754	0.555474	1.79671	1.83388	1.45832	1.02916	0.762398	0.165496		0	0.0386753	0.0840776	0.342903	0.484783		1.75918	2.26899	2.14374	2.01582	1.70476	1.461	0.844978	0.504988
			FATELHER	0.00558543	1.1617	1.70895	1.82003	1.0725	0.600139	0.562133	0.0717923		1.22082	1.50265	1.46219	2.94712	3.07456	3.11608	22.8068	2.79657	2.10948	1.60271	1.35131	0.175554		0	0.268602	1.67669	1.9218	1.29335	0.805047	0.667281	0.1319		0	0.00143573	0.077811	0.263224	0.233011		1.59778	1.8148	2.20069	1.79356	1.53697	1.26607	0.976705	0.324397
			Median	0.0148983	0.709611	1.66536	1.81623	1.20336	0.78417	0.700368	0.112333		1.22082	1.63856	1.67411	2.66702	3.13533	3.21097	2.77715	2.48271	2.10948	1.6845	1.35131	0.302081		0	0.406315	1.7383	1.9218	1.29335	1.02916	0.808475	0.13492		0	0.0158002	0.077811	0.320098	0.484783		1.75918	2.06961	2.11841	1.86676	1.59787	1.41563	0.943823	0.414128
		ISASAEELR	ELR	0.00530718	0.764334	1.54127	1.85913	1.04066	0.694473	0.512579	0.222112		1.31694	1.58664	1.58664	3.0441	2.64559	2.88432	2.34673	2.0231	1.6349	1.86645	1.12777	0.235368		0	0.342644	1.95315	2.20182	1.31134	0.891238	0.653816	0.0990036		0	0.00286575	0.25389	0.225016	0.160693		1.67957	1.64999	1.4531	1.37777	1.4236	1.43103	0.941276	0.439725
			EELR	0.01804	0.903683	1.69626	1.85096	1.33817	0.863714	0.919743	0.142564		0.95703	1.58784	1.58784	2.41924	3.17866	3.36008	2.59679	1.9469	1.99578	1.86887	1.20489	0.465869		0.0109463	0.441252	1.82887	1.76192	1.17311	0.706525	0.699659	0.183184		0	0.0234756	0.0673614	0.336327	0.584872		1.85395	2.0184	1.80303	1.89069	1.65802	1.27725	1.13962	0.22996
			SAEELR	0.384037	0.863036	1.62837	1.93856	1.40621	0.745877	0.842725	0.189786		1.01209	1.73711	1.73711	2.73662	3.1553	3.20579	2.73121	2.16333	2.16328	1.93787	1.36426	0.314591		0.000627615	0.459212	1.62346	1.98337	1.32358	0.887262	0.805614	0.204616		0	0.0131589	0.104084	0.355448	0.523109		1.76595	1.91146	1.79866	2.01626	1.5891	1.48462	0.947758	0.482912
			Median	0.01804	0.863036	1.62837	1.85913	1.33817	0.745877	0.842725	0.189786		1.01209	1.58784	1.58784	2.73662	3.1553	3.20579	2.59679	2.0231	1.99578	1.86887	1.20489	0.314591		0.000627615	0.441252	1.82887	1.98337	1.31134	0.887262	0.699659	0.183184		0	0.0131589	0.104084	0.336327	0.523109		1.76595	1.91146	1.79866	1.89069	1.5891	1.43103	0.947758	0.439725
		ALVQQMEQLR	QLR	0.034335	0.447635	1.84096	1.49753	1.15977	0.604814	0.053604	0.0825116		1.36152	1.78473	1.64367	2.72559	2.95673	3.01563	2.77184	2.39929	1.9796	1.86879	1.50477	0.334671		0	0.240051	1.12658	1.57264	0.92104	0.544286	0.875842	0.0794401		0	0.0386112	0.057065	0.38532	0.552485		1.64515	1.65821	1.80614	1.91731	1.32548	1.10129	0.888861	0.269442
			EQLR	0.0228783	0.661351	1.7599	1.73225	1.19053	0.826914	0.735409	0.117207		1.17867	1.74065	1.59221	2.78858	2.91368	3.08447	2.62771	2.23004	2.08909	1.85334	1.40543	0.434633		0	0.402679	1.55503	1.76377	1.41854	0.823186	0.921027	0.0972584		0	0.0293375	0.602046	0.362976	0.362129		1.48139	2.08721	2.10336	1.83094	1.57582	1.5477	1.0307	0.712872
			MEQLR	0.0260836	0.78569	1.75497	1.82727	1.18023	0.799716	0.686499	0.220664		1.18953	1.84671	1.63145	2.70428	3.18833	3.32945	2.73486	2.54459	2.15924	1.27693	1.35432	0.38042		0	0.482184	1.55286	1.87403	1.42113	0.873565	0.670153	0.174272		0	0.0111891	0.0956565	0.281738	0.513641		1.6797	2.09744	2.27839	1.95672	1.78044	1.38802	0.0081148	0.409106
			QMEQLR	0.00500958	0.60553	1.60311	1.73974	0.949116	0.624465	0.0624578	0.0647612															0	0.384881	1.60272	1.71024	1.12918	0.766577	0.433497	0.0827074		0	0.00892376	0.0804888	0.205412	0.337399		1.64233	1.96189	1.39232	15.7402	1.60092	1.30447	0.809955	0.26468
			Median	0.024481	0.633441	1.75743	1.736	1.17	0.712091	0.374479	0.0998592		1.18953	1.78473	1.63145	2.72559	2.95673	3.08447	2.73486	2.39929	2.08909	1.85334	1.40543	0.38042		0	0.39378	1.55395	1.737	1.27386	0.794881	0.772998	0.0899829		0	0.0202633	0.0880727	0.322357	0.437885		1.64374	2.02455	1.95475	1.93701	1.58837	1.34625	0.849408	0.339274
preb-b	APOA1	THLAPYSDELR	THL	0.0385304	0.263257	0.315373	0.389163	0.395878	0.414679	0.357649	0.135733		0.334021	0.301713	0.337651	0.309991	0.372054	0.312635	0.694666	0	0.513332		0.37701	0		0.00986931	0.510334	0.516449	0.585034	0.522663	0.535052	0.513874	0.33515		0	0.152178	0.118391	0.327671	0.154061	0.223337	0.176334	0.17161	0.367355	0.22534	0.315663	0.246884	0.361876	0.209363
			ELR	0.0305012	0.238768	0.391387	0.408312	0.45057	0.040328	0.356133	0.245805		0.294741	0.22733	0.385512	0.345413	0.505713	0.506054	5.81982	0	0.537067		0.54165	0		0.00948697	0.442389	0.445356	0.627798	0.594293	0.575542	0.464185	0.269056		0	0.144217	0.127802	0.30521	0.116153	0.280658	0.191604	0.151127	0.325328	0.34385	0.312639	0.310634	0.349938	0.23004
			THLA	0.0679996	0.282335	0.376857	0.410123	0.471194	0.426656	0.383247	0.317892		0.383177	0.388075	0.375731	0.212195	0.513506	0.552354	0.644202	0.516628	0.604963		0.531201	0		0.0288404	0.554065	0.512217	6.28695	0.603966	0.593381	0.539664	0.339917		0	0.248917	0.167918	0.378683	0.182855	0.294922	0.297946	0.228678	0.385922	0.325089	0.325179	0.323907	0.411178	0.211385
			THLAP	0.0411096	0.282562	0.411125	0.348965	0.443369	0.393311	0.38401	0.252603		0.466951	0.32676	0.41266	0	0.531712	0.178652	0.683787	0.425917	0.534724		0.423775	0		0.00512488	0.509505	0.486191	0.683299	0.591035	0.615667	0.571164	0.36658		0	0.148606	0.127957	0.381266	0.125317	0.254645	0.167422	0.238794	0.248691	0.286195	0.285695	0.209869	0.346491	0.0796117
			DELR	0.0367887	0.246211	0.360041	0.42986	0.504552	0.462634	0.437875	0.23785		0.40224	0.529905	0.385652	0.0533813	0.505506	0.554071	0.559799	0	0.538617		0.423451	0		0.0311208	0.540909	0.477598	0.641903	0.567147	0.592535	0.489577	0.395396		0	0.24363	0.113022	0.288685	0.142812	0.222483	0.181656	0.161686	0.0969279	0.347021	0.238754	0.268442	0.414182	0.192148
			SDELR	0.00836426	0.0741614	1.49412	0.319189	0.250434	0.121524	0.0108522	0.0989392		0.243054	0	0.161904	0.22197	0	0	0.432037	0	0.189461		0.479345	0		0.00381558	0.35308	0.328173	0.582139	0.450998	0.283664	0.308226	0.19968		0	0.0866083	0.0308407	0.162075	0.0600531	0.156715	0.205512	0.12982	0.236936	0.112622	0.216552	0.0712458	0.238645	0.090608
			Median	0.0376595	0.254734	0.384122	0.398737	0.446969	0.403995	0.370448	0.241828		0.358599	0.314237	0.380621	0.217082	0.505609	0.409344	0.663994	0.516628	0.535896		0.45156	0		0.00967814	0.50992	0.481894	0.634851	0.579091	0.584039	0.501725	0.337534		0	0.150392	0.123097	0.31644	0.134064	0.238991	0.18663	0.166648	0.28701	0.305642	0.299167	0.257663	0.355907	0.200755
		VKDLATVYVDVLK	DVLK	0.0196921	0.17272	0.288884	0.259471	0.286657	0.318811	0.372207	0.120265															0	0.0926956	0.284174	0	0	0	0	0.10522		0	0.390196	0.244606	0.381545	0.266767	0.275347	0.214237	0.289258	0.205655	0.146158	0.222132	0.224687	0.117401	0.0520138
			VDVLK	0	0.230196	0.327997	0.396264	0.41893	0.27607	0.34239	0.105781															0	0.228931	0.399902	0	0	0.3435	0	0.0709858		0	0.415877	0.313568	0.434474	0.319834	0.27319	0.235293	0.248016	0.362571	0.268482	0.291097	0.23759	0.153451	0.0932205
			YVDVLK	0.0416222	0.153653	0.294571	0.332616	0.33548	3.14637	0.298344	0.230237															0.0153501	0.357479	0.324732	0	0.333669	0.590804	0.362944	0.278316		0	0.391018	0.318833	0.324105	0.34833	0.288572	0.2593	0.230947	0.230965	0.23374	0.20901	0.217843	0.195731	0.217545
			VKDLAT	0	0.232263	0.381531	0.280824	0.267811	0.172032	0.328144	0.140412															0	0.215794	0	0	0	0.179675	0.281962	0.147221		0	0.365218	0.233541	0.266426	0.10631	0.187106	0.0980631	0.225159	0.222445	0.117788	0.207937	2.43615	0	0.0440853
			Median	0.00984605	0.201458	0.311284	0.30672	0.311069	0.297441	0.335267	0.130339															0	0.222363	0.304453	0	0.333669	0.261588	0.140981	0.12622		0	0.390607	0.279087	0.352825	0.2933	0.274268	0.224765	0.239482	0.226705	0.189949	0.215571	0.231139	0.135426	0.0726172
		AKPALEDLR	LR	0.243032	0.163388	0.341639	0.366153	0.450738	0.419145	0.393862	0.276482		0.250502	0.314208	0.314954	0.40347	0.45887	0.559093	0.673619		0.707003	0.662787	0.722502	0.455309		0.0278237	0.220123	0.379379	0.479731	0.568285	0.542449	0.525932			0	0.0858634	0.0705507	0.236805	0.0997159	0.137482	0.170104	0.209596	0.323197	0.400658	0.324506	0.326693	0.380942	0.251096
			EDLR	0.0217921	0.205128	0.274723	0.395257	0.364247	0.479278	0.388851	0.246307		0.201834	0.247286	0.257628	0.291433	0.336592	0.617057	0.634569		0.717727	0.442722	0.740248	0.468934		0.00599621	0.165709	0.302679	0.52421	0.527477	0.546848	0.506596	0.350897		0	0.0387504	0.00239639	0.197392	0.0178248	0.0616306	0.126187	0.0828866	0.269328	0.277454	0.303755	0.335134	0.41297	0.197817
			Median	0.132412	0.184258	0.308181	0.380705	0.407492	0.449211	0.391357	0.261394		0.226168	0.280747	0.286291	0.347452	0.397731	0.588075	0.654094		0.712365	0.662787	0.731375	0.462122		0.01691	0.192916	0.341029	0.501971	0.547881	0.544649	0.516264	0.350897		0	0.0623069	0.0364735	0.217099	0.0587703	0.0995565	0.148146	0.146241	0.296263	0.339056	0.314131	0.330914	0.396956	0.224456
	APOA4	LVPFATELHER	LHER	0	0.353695	1.64353	1.41236	0.414123	0.687271	0.278393	0															0	0.399103	1.36392	1.64875	0	1.00504	0.367874	0.213566		0	0		1.51957	0.236867				0.461374		0	0.692992	0	0
			ELHER	0	0.325594	1.78812	1.05753	0.539922	0.481791	0.389266	0															0	0.828594	1.42502	1.90267	0.378759	1.04054	0.341683	0.144117		0	1.49221		1.27662	0.338065				0		0.684743	0.489077	0	0
			TELHER	0	0.804406	1.60907	1.28189	1.37542	0.640346	0.442371	0.0541262															0.0554386	0.400556	1.60815	1.92395	1.33898	0.712955	0.486967	0.173985		0	0.596028		1.77059	0.6766				1.56484		0.868009	1.27761	0	0
			ATELHER	0	0.649755	1.85668	1.26689	1.05278	0.570027	0.55195	0															0.0779104	0.301795	1.66266	1.85116	0.741874	0.808011	0.450807	0.173716		0	0.581706		1.61539	0.64492				1.13928		0.790646	1.85545	0	0
			FATELHER	0	0.805661	1.5723	1.46935	1.09391	0.415877	0.653845	0															0.194082	0.163488	1.61172	1.66465	0.401313	0.700052	0.303823	0.0537043		0	0		1.84107	0.115116				1.40277		1.302	0.260304	0	0
			Median	0	0.649755	1.64353	1.28189	1.05278	0.570027	0.442371	0															0.0554386	0.399103	1.60815	1.85116	0.401313	0.808011	0.367874	0.173716		0	0.581706		1.61539	0.338065				1.13928		0.790646	0.692992	0	0
		ISASAEELR	ELR	0	0	1.4918	0.436495	1.78463	0.503888	0	0		0.480133	0	1.29832	1.5303	1.5406	2.64428	3.15118		1.27319	0	1.54962	0		0	0	1.39369	1.76697	0	0	0	0		0	0.952454	0.361772	1.18467	0.156326		1.48335	1.61557	1.66429	1.46721	1.30763	1.08333	0.880061	0.743912
			EELR	0.24465	0.308456	1.69048	1.44016	1.2869	0.759694	0.784929	0		1.55537	0	1.88401	3.563	1.96613	2.93702	2.78244		1.39032	0	1.10566	0		0	0.642405	1.64747	1.74062	0.870959	0.847963	0.832033	0.181127		0	0.914197	0.354203	1.23232	0.560394		1.52959	1.85462	1.44976	2.28481	1.55721	1.50337	1.0662	0.765171
			SAEELR	0.0513016	0.938643	1.702	1.46586	1.12445	0.70095	0.497094	0.138401		1.46844	2.04459	2.0324	2.44924	3.08755	2.99197	2.5466		2.25737	1.3753	1.70218	0		0.101918	0.589468	1.67896	1.80174	1.34311	0.455553	0.605954	0.232271		0	1.06313	0.593644	1.4542	0.590691		1.5881	2.1059	1.96709	2.01157	1.51986	1.54719	1.04267	0.954425
			Median	0.0513016	0.308456	1.69048	1.44016	1.2869	0.70095	0.497094	0		1.46844	2.04459	1.88401	2.44924	1.96613	2.93702	2.78244		1.39032	1.3753	1.54962	0		0	0.589468	1.64747	1.76697	0.870959	0.455553	0.605954	0.181127		0	0.952454	0.361772	1.23232	0.560394		1.52959	1.85462	1.66429	2.01157	1.51986	1.50337	1.04267	0.765171
		ALVQQMEQLR	QLR	0	0.610211	1.29502	1.28684	0.629777	0.578784	0.980405	0															0	0	1.86925	1.90864	0.87456	0.676685	0	0.18508		0	0.309121	0.055124	1.02995	0.423071		1.24043	2.20922	1.41502	0.637803	1.34692	1.37779	0.879405	0.182296
			EQLR	0	0.74145	1.3332	1.97005	1.0128	0.595731	0.560897	0.121711															0	0.278473	1.61115	1.90415	0	0.706315	0.418016	0.128348		0	0.536213	0.0299504	1.06648	0.732291		1.44496	1.84473	1.85601	0.761106	1.66848	1.42709	1.02644	0.326391
			MEQLR	0.0680999	0.797407	1.57316	1.57834	1.05323	0.769798	0.625498	0.141527															0.169884	0.510025	1.63507	1.84315	0.671287	0.752092	0.476696	0.237595		0	0.459542	0.147912	1.10573	0.75322		2.00338	2.09722	2.03089	1.92216	1.7159	1.56611	1.11263	0.735076
			QMEQLR	0.0624441	0.716588	1.47431	1.45635	0.96332	0.660407	0.64095	0															0	0.554844	1.78187	1.842	1.0053	0.928317	0.736196	0.100876		0	0.45454	0.137405	1.20906	0.564663		1.68001	1.98336	1.93037	1.75983	1.5566	1.39857	1.08363	0.574627
			Median	0.0312221	0.729019	1.40376	1.51734	0.988062	0.628069	0.633224	0.0608555	#NUM!														0	0.394249	1.70847	1.87365	0.772924	0.729204	0.447356	0.156714		0	0.457041	0.0962647	1.0861	0.648477		1.56249	2.04029	1.89319	1.26047	1.61254	1.41283	1.05504	0.450509
[truncated: 24 more columns]
