# Supplementary material for: The distinct metabolism between large and small HDL indicates unique origins of human apolipoprotein A4
Source: JCI Insight. 2023 Apr 24;8(8):e162481. doi: 10.1172/jci.insight.162481 (PMC10243815; doi:10.1172/jci.insight.162481)
Supplement: Supplemental table 5 [file jciinsight-8-162481-s239.xlsx]

## Sheet: Participant_1
Supplemental Table 5. Proteome Discoverer exported protein abundance data for participants 1 to 12 across the 6 HDL sizes
Checked	Protein FDR Confidence	Master	Accession	Description	Exp. q-value	Sum PEP Score	Coverage	# Peptides	# PSMs	# Unique Peptides	# Protein Groups	# AAs	MW [kDa]	calc. pI	Area: Participant 1, alpha0	Area: Participant 1, alpha1	Area: Participant 1, alpha2	Area: Participant 1, alpha3	Area: Participant 1, prebeta	Area: Participant 1, prebeta-b	emPAI	Score A2 Sequest HT	# Peptides A2 Sequest HT
FALSE	High	Master Protein	P02647	Apolipoprotein A-I OS=Homo sapiens GN=APOA1 PE=1 SV=1	0	1113.61		63	74692	63	1	267	30.759	5.76	210000000	3600000000	8200000000	8100000000	2300000000	820000000	268269	143558	63
FALSE	High	Master Protein	P06727	Apolipoprotein A-IV OS=Homo sapiens GN=APOA4 PE=1 SV=3	0	918.378		75	13460	75	1	396	45.371	5.38	2600000	6700000	4400000	48000000	2600000000	12000000	16064.1	30767.8	75
FALSE	High	Master Protein	P02768	Serum albumin OS=Homo sapiens GN=ALB PE=1 SV=2	0	383.713		40	10470	40	1	609	69.321	6.28	60000000	150000000	290000000	900000000	11000000000	8800000	7.877	22919.3	40
FALSE	High	Master Protein	P02649	Apolipoprotein E OS=Homo sapiens GN=APOE PE=1 SV=1	0	502.366		45	8238	45	1	317	36.132	5.73	190000000	730000000	370000000	170000000	54000000	15000000	403.709	17375.3	45
FALSE	High	Master Protein	P01009	Alpha-1-antitrypsin OS=Homo sapiens GN=SERPINA1 PE=1 SV=3	0	378.472		36	7895	36	1	418	46.707	5.59	13000000	38000000	82000000	180000000	1700000000	13000000	73.989	14041.1	36
FALSE	High	Master Protein	P04004	Vitronectin OS=Homo sapiens GN=VTN PE=1 SV=1	0	165.375		15	7843	15	1	478	54.271	5.8	270000000	220000000	170000000	450000000	230000000	4500000	8.237	17993.7	15
FALSE	High	Master Protein	P02751	Fibronectin OS=Homo sapiens GN=FN1 PE=1 SV=4	0	646.85		68	7066	68	1	2386	262.46	5.71	790000000	120000000	53000000	32000000	4700000	200000	3.911	15814.1	68
FALSE	High	Master Protein	P01024	Complement C3 OS=Homo sapiens GN=C3 PE=1 SV=2	0	854.022		90	6815	90	1	1663	187.03	6.4	32000000	130000000	180000000	21000000	38000000	3200000	7.842	15565.7	90
FALSE	High	Master Protein	P02671	Fibrinogen alpha chain OS=Homo sapiens GN=FGA PE=1 SV=2	0	446.918		44	6393	44	1	866	94.914	6.01	150000000	260000000	64000000	40000000	17000000	18000000	15.335	13352.5	44
FALSE	High	Master Protein	F5H4W9	Serum paraoxonase/arylesterase 1 OS=Homo sapiens GN=PON1 PE=4 SV=1	0	138.064		16	5198	14	1	355	39.678	4.88	34000000	98000000	130000000	290000000	440000000	240000000	9	10425.6	16
FALSE	High	Master Protein	P35542	Serum amyloid A-4 protein OS=Homo sapiens GN=SAA4 PE=1 SV=2	0	190.147		12	5181	12	1	130	14.737	9.07	26000000	260000000	740000000	82000000	4500000	960000	99	12741	12
FALSE	High	Master Protein	V9GYM3	Apolipoprotein A-II OS=Homo sapiens GN=APOA2 PE=1 SV=1	0	130.132		11	5062	11	1	133	14.905	8.27	91000000	680000000	2600000000	940000000	72000000	9900000	99	12555.2	11
FALSE	High	Master Protein	P01857	Ig gamma-1 chain C region OS=Homo sapiens GN=IGHG1 PE=1 SV=1	0	153.334		14	4188	6	1	330	36.083	8.19	1200000000	150000000	22000000	1100000			6.499	9016.41	14
FALSE	High	Master Protein	P10909-2	Isoform 2 of Clusterin OS=Homo sapiens GN=CLU	0	265.33		28	4187	28	1	501	57.796	6.68	180000000	130000000	54000000	42000000	32000000	5700000	10.288	7935.15	28
FALSE	High	Master Protein	C9JC84	Fibrinogen gamma chain OS=Homo sapiens GN=FGG PE=1 SV=1	0	341.166		31	4108	21	1	461	52.304	5.63	270000000	190000000	23000000	7700000	7400000	9000000	26.617	9897.48	31
FALSE	High	Master Protein	P04114	Apolipoprotein B-100 OS=Homo sapiens GN=APOB PE=1 SV=2	0	829.884		124	3901	124	1	4563	515.283	7.05	47000000	11000000	15000000				1.668	6392.92	124
FALSE	High	Master Protein	P01859	Ig gamma-2 chain C region OS=Homo sapiens GN=IGHG2 PE=1 SV=2	0	115.693		11	3739	5	1	326	35.878	7.59	95000000	17000000					5.579	7296.21	11
FALSE	High	Master Protein	O14791-2	Isoform 2 of Apolipoprotein L1 OS=Homo sapiens GN=APOL1	0	326.533		27	3678	27	1	414	45.89	6.29	49000000	400000000	46000000	5700000	4900000	510000	39.471	7260.03	27
FALSE	High	Master Protein	P02675	Fibrinogen beta chain OS=Homo sapiens GN=FGB PE=1 SV=2	0	408.81		36	3666	36	1	491	55.892	8.27	300000000	230000000	64000000	2500000	1600000	800000	40.843	9343.6	36
FALSE	High	Master Protein	P01834	Ig kappa chain C region OS=Homo sapiens GN=IGKC PE=1 SV=1	0	101.812		6	3619	6	1	106	11.602	5.87	29000000	17000000	2500000	760000			12.335	4490.36	6
FALSE	High	Master Protein	P01871-2	Isoform 2 of Ig mu chain C region OS=Homo sapiens GN=IGHM	0	149.524		15	3601	15	1	473	51.758	6.15	130000000	4300000	940000				3.87	6228.13	15
FALSE	High	Master Protein	P04264	Keratin, type II cytoskeletal 1 OS=Homo sapiens GN=KRT1 PE=1 SV=6	0	391.215		39	3593	36	1	644	65.999	8.12	26000000	33000000	59000000	37000000	96000000	61000000	16.557	8177.45	39
FALSE	High	Master Protein	P01023	Alpha-2-macroglobulin OS=Homo sapiens GN=A2M PE=1 SV=3	0	404.815		47	3195	42	1	1474	163.188	6.46	96000000	10000000	2600000	8700000	11000000	690000	3.535	6131.29	47
FALSE	High	Master Protein	P35527	Keratin, type I cytoskeletal 9 OS=Homo sapiens GN=KRT9 PE=1 SV=3	0	246.127		29	2617	28	1	623	62.027	5.24	10000000	11000000	29000000	16000000	34000000	16000000	7.414	4279.56	29
FALSE	High	Master Protein	P0CG05	Ig lambda-2 chain C regions OS=Homo sapiens GN=IGLC2 PE=1 SV=1	0	83.9138		8	2599	6	1	106	11.287	7.24	690000000	170000000	13000000	9500000			15.681	3941.18	8
FALSE	High	Master Protein	P00739-2	Isoform 2 of Haptoglobin-related protein OS=Homo sapiens GN=HPR	0	233.492		21	2528	10	1	385	43.049	7.08	70000000	160000000	75000000	22000000	8200000	2500000	12.738	7154.11	21
FALSE	High	Master Protein	P00738	Haptoglobin OS=Homo sapiens GN=HP PE=1 SV=1	0	196.099		21	2450	10	1	406	45.177	6.58	270000000	170000000	34000000	66000000	4400000	450000	6.055	6620.03	21
FALSE	High	Master Protein	P13645	Keratin, type I cytoskeletal 10 OS=Homo sapiens GN=KRT10 PE=1 SV=6	0	173.074		25	2336	19	1	584	58.792	5.21	13000000	22000000	30000000	19000000	84000000	23000000	7.111	4478.17	25
FALSE	High	Master Protein	P02787	Serotransferrin OS=Homo sapiens GN=TF PE=1 SV=3	0	270.282		26	2243	26	1	698	77.014	7.12	1100000	3600000	230000000	92000000			4.356	4951.72	26
FALSE	High	Master Protein	P02790	Hemopexin OS=Homo sapiens GN=HPX PE=1 SV=2	0	102.693		15	2096	15	1	462	51.643	7.02	1000000	1800000	7400000	210000000	2100000		3.217	3022.44	15
FALSE	High	Master Protein	P0C0L5	Complement C4-B OS=Homo sapiens GN=C4B PE=1 SV=2	0	340.234		40	2078	5	1	1744	192.631	7.27	2500000	7600000	7500000	5700000	4600000		1.569	3830.03	40
FALSE	High	Master Protein	P01861	Ig gamma-4 chain C region OS=Homo sapiens GN=IGHG4 PE=1 SV=1	0	108.972		10	1803	6	1	327	35.918	7.36	44000000	30000000	15000000				4.926	3181.84	10
FALSE	High	Master Protein	P07225	Vitamin K-dependent protein S OS=Homo sapiens GN=PROS1 PE=1 SV=1	0	156.423		16	1610	16	1	676	75.074	5.67	15000000	30000000	61000000	110000000	1800000		2.244	3771.27	16
FALSE	High	Master Protein	P35908	Keratin, type II cytoskeletal 2 epidermal OS=Homo sapiens GN=KRT2 PE=1 SV=2	0	233.138		35	1267	27	1	639	65.393	8	6400000	9300000	9100000	9300000	36000000	15000000	5.251	2654.25	35
FALSE	High	Master Protein	Q14624	Inter-alpha-trypsin inhibitor heavy chain H4 OS=Homo sapiens GN=ITIH4 PE=1 SV=4	0	134.637		22	1118	22	1	930	103.293	6.98	8400000	12000000	33000000	58000000			1.361	2350.23	22
FALSE	High	Master Protein	B9A064	Immunoglobulin lambda-like polypeptide 5 OS=Homo sapiens GN=IGLL5 PE=2 SV=2	0	60.0381		6	1065	4	1	214	23.049	8.84	47000000	15000000					2.594	1994.38	6
FALSE	High	Master Protein	P00736	Complement C1r subcomponent OS=Homo sapiens GN=C1R PE=1 SV=2	0	165.221		15	957	15	1	705	80.067	6.21	4000000	38000000	7500000	1500000			2.086	1830.45	15
FALSE	High	Master Protein	Q15166	Serum paraoxonase/lactonase 3 OS=Homo sapiens GN=PON3 PE=1 SV=3	0	58.2968		9	865	7	1	354	39.582	5.41	14000000	20000000	29000000	58000000	70000000	32000000	1.424	1604.05	9
FALSE	High	Master Protein	P01011	Alpha-1-antichymotrypsin OS=Homo sapiens GN=SERPINA3 PE=1 SV=2	0	105.283		14	864	14	1	423	47.621	5.52	6500000	13000000	15000000	34000000	21000000	310000	2.535	1672.17	14
FALSE	High	Master Protein	P80108	Phosphatidylinositol-glycan-specific phospholipase D OS=Homo sapiens GN=GPLD1 PE=1 SV=3	0	141.341		22	860	22	1	840	92.278	6.37	2500000	9600000	11000000	3500000	990000		1.769	1847.11	22
FALSE	High	Master Protein	P01008	Antithrombin-III OS=Homo sapiens GN=SERPINC1 PE=1 SV=1	0	119.161		13	852	13	1	464	52.569	6.71	2700000	4200000	13000000	82000000	2900000		2.252	1659.98	13
FALSE	High	Master Protein	P02533	Keratin, type I cytoskeletal 14 OS=Homo sapiens GN=KRT14 PE=1 SV=4	0	99.1216		16	809	6	1	472	51.529	5.16			2300000	1100000	3500000	1300000	2.162	1238.12	16
FALSE	High	Master Protein	B0YIW2	Apolipoprotein C-III OS=Homo sapiens GN=APOC3 PE=1 SV=1	0	93.807		8	781	8	1	117	12.807	8.18	8300000	22000000	30000000	57000000	41000000	2600000	11.589	2475.99	8
FALSE	High	Master Protein	P01019	Angiotensinogen OS=Homo sapiens GN=AGT PE=1 SV=1	0	88.3186		11	766	11	1	485	53.121	6.32	4900000	8500000	13000000	14000000	5200000		2.162	1435.77	11
FALSE	High	Master Protein	C9JF17	Apolipoprotein D (Fragment) OS=Homo sapiens GN=APOD PE=4 SV=1	0	51.0902		8	756	8	1	215	24.142	5.6	7000000	13000000	15000000	20000000	20000000	4400000	2.728	1024.76	8
FALSE	High	Master Protein	P08779	Keratin, type I cytoskeletal 16 OS=Homo sapiens GN=KRT16 PE=1 SV=4	0	81.2842		14	739	4	1	473	51.236	5.05			1700000	540000	2800000	430000	1.783	1191.92	14
FALSE	High	Master Protein	P09871	Complement C1s subcomponent OS=Homo sapiens GN=C1S PE=1 SV=1	0	102.655		12	681	11	1	688	76.635	4.96	1300000	3500000	7300000	43000000	700000		1.976	1294.26	12
FALSE	High	Master Protein	P08603	Complement factor H OS=Homo sapiens GN=CFH PE=1 SV=4	0	152.952		19	673	19	1	1231	139.005	6.61	150000000	25000000	180000				0.917	1674.58	19
FALSE	High	Master Protein	P20742	Pregnancy zone protein OS=Homo sapiens GN=PZP PE=1 SV=4	0	76.6253		14	651	9	1	1482	163.76	6.38	5500000				1300000		0.543	1133.36	14
FALSE	High	Master Protein	Q08380	Galectin-3-binding protein OS=Homo sapiens GN=LGALS3BP PE=1 SV=1	0	121.45		15	640	15	1	585	65.289	5.27	17000000	7000000	2000000	1600000			1.728	930.863	15
FALSE	High	Master Protein	P01042-2	Isoform LMW of Kininogen-1 OS=Homo sapiens GN=KNG1	0	74.2895		9	590	9	1	427	47.853	6.65	530000	1200000	2800000	64000000	3500000	700000	0.983	946.76	9
FALSE	High	Master Protein	P04217	Alpha-1B-glycoprotein OS=Homo sapiens GN=A1BG PE=1 SV=4	0	67.7552		10	582	10	1	495	54.22	5.86		750000	990000	93000000	18000000		1.754	1369.52	10
FALSE	High	Master Protein	P48668	Keratin, type II cytoskeletal 6C OS=Homo sapiens GN=KRT6C PE=1 SV=3	0	84.3962		17	575	5	1	564	59.988	8	340000	340000	880000		2500000	350000	1.54	902.655	17
FALSE	High	Master Protein	P68871	Hemoglobin subunit beta OS=Homo sapiens GN=HBB PE=1 SV=2	0	35.4384		6	561	6	1	147	15.988	7.28	15000000	2200000	4300000	5600000	1700000	300000	2.162	783.218	6
FALSE	High	Master Protein	P12259	Coagulation factor V OS=Homo sapiens GN=F5 PE=1 SV=4	0	75.1542		16	551	16	1	2224	251.546	6.05	2900000	2300000	2400000	1200000	19000000	440000	0.322	306.382	16
FALSE	High	Master Protein	K7ER74	Protein APOC4-APOC2 OS=Homo sapiens GN=APOC4-APOC2 PE=4 SV=1	0	62.9664		8	539	8	1	178	20.036	6.64	1200000	6000000	14000000	12000000	2300000		5.579	1205.62	8
FALSE	High	Master Protein	P13647	Keratin, type II cytoskeletal 5 OS=Homo sapiens GN=KRT5 PE=1 SV=3	0	86.3196		17	501	6	1	590	62.34	7.74	1300000	2300000	4200000	3300000	6400000	2700000	1.54	666.849	17
FALSE	High	Master Protein	O95445	Apolipoprotein M OS=Homo sapiens GN=APOM PE=1 SV=2	0	49.364		6	482	6	1	188	21.239	6.01	10000000	39000000	39000000	2300000			2.728	719.231	6
FALSE	High	Master Protein	B4E1Z4	Complement factor B OS=Homo sapiens GN=CFB PE=2 SV=1	0	75.9281		15	455	13	1	1266	140.853	7.18	2600000	14000000	24000000	4000000			0.499	819.967	15
FALSE	High	Master Protein	P33151	Cadherin-5 OS=Homo sapiens GN=CDH5 PE=1 SV=5	0	74.248		13	404	13	1	784	87.474	5.43				11000000	7700000		0.986	862.014	13
FALSE	High	Master Protein	P02766	Transthyretin OS=Homo sapiens GN=TTR PE=1 SV=1	0	63.9523		7	400	7	1	147	15.877	5.76	1500000	1500000	1900000	2500000	7100000	14000000	4.337	810.349	7
FALSE	High	Master Protein	E9PGN7	Plasma protease C1 inhibitor OS=Homo sapiens GN=SERPING1 PE=3 SV=1	0	62.8772		10	364	10	1	543	59.455	6.76	8600000	16000000	23000000	18000000			1.202	550.611	10
FALSE	High	Master Protein	B3KUE5	Phospholipid transfer protein OS=Homo sapiens GN=PLTP PE=1 SV=1	0	82.646		10	357	10	1	513	56.598	6.64	8000000	28000000	15000000	2700000			1.352	799.57	10
FALSE	High	Master Protein	P02743	Serum amyloid P-component OS=Homo sapiens GN=APCS PE=1 SV=2	0	63.3138		11	355	11	1	223	25.371	6.54	2600000	6100000	77000000	1300000			6.017	763.409	11
FALSE	High	Master Protein	P04180	Phosphatidylcholine-sterol acyltransferase OS=Homo sapiens GN=LCAT PE=1 SV=1	0	51.7319		8	353	8	1	440	49.546	6.11	460000	630000	1500000	15000000	9000000		1.291	487.406	8
FALSE	High	Master Protein	D6RF35	Vitamin D-binding protein OS=Homo sapiens GN=GC PE=1 SV=1	0	59.868		10	343	10	1	476	52.986	5.52				45000000	36000000		1.198	592.147	10
FALSE	High	Master Protein	P00450	Ceruloplasmin OS=Homo sapiens GN=CP PE=1 SV=1	0	106.929		17	307	17	1	1065	122.128	5.72	3200000	14000000	9000000	7700000	910000		0.823	491.725	17
FALSE	High	Master Protein	P19823	Inter-alpha-trypsin inhibitor heavy chain H2 OS=Homo sapiens GN=ITIH2 PE=1 SV=2	0	83.358		15	296	15	1	946	106.397	6.86	3900000	6900000	6100000	1800000		900000	0.763	467.98	15
FALSE	High	Master Protein	P00747	Plasminogen OS=Homo sapiens GN=PLG PE=1 SV=2	0	59.1687		11	296	11	1	810	90.51	7.24	32000000	2800000					0.696	458.342	11
FALSE	High	Master Protein	P02654	Apolipoprotein C-I OS=Homo sapiens GN=APOC1 PE=1 SV=1	0	43.8003		4	293	4	1	83	9.326	8.47	1400000	4300000	6100000	4400000			38.811	561.77	4
FALSE	High	Master Protein	Q6UX71	Plexin domain-containing protein 2 OS=Homo sapiens GN=PLXDC2 PE=1 SV=1	0	42.8021		7	285	7	1	529	59.546	6.46	2300000	3100000	3400000	8200000			0.719	449.911	7
FALSE	High	Master Protein	E7ETH0	Complement factor I light chain OS=Homo sapiens GN=CFI PE=3 SV=1	0	81.6318		10	265	10	1	591	66.581	7.59		1600000	43000000	2300000			0.891	574.014	10
FALSE	High	Master Protein	P02747	Complement C1q subcomponent subunit C OS=Homo sapiens GN=C1QC PE=1 SV=3	0	29.8385		5	257	5	1	245	25.757	8.41	41000000	6600000	4700000	11000000	31000000	4500000	1.371	696.452	5
FALSE	High	Master Protein	C9JV77	Alpha-2-HS-glycoprotein OS=Homo sapiens GN=AHSG PE=1 SV=1	0	64.1349		4	245	4	1	368	39.387	5.72				9500000	56000000		1.512	798.96	4
FALSE	High	Master Protein	P04196	Histidine-rich glycoprotein OS=Homo sapiens GN=HRG PE=1 SV=1	0	28.7061		6	241	6	1	525	59.541	7.5	2100000	2300000	4500000	3700000			0.54	193.341	6
FALSE	High	Master Protein	P29622	Kallistatin OS=Homo sapiens GN=SERPINA4 PE=1 SV=3	0	16.3157		4	240	4	1	427	48.511	7.75	2000000	1900000	2100000	2000000			0.334	240.468	4
FALSE	High	Master Protein	Q13790	Apolipoprotein F OS=Homo sapiens GN=APOF PE=1 SV=2	0	26.3553		3	233	3	1	326	35.377	5.64		1300000	20000000	2000000			0.624	564.473	3
FALSE	High	Master Protein	P22792	Carboxypeptidase N subunit 2 OS=Homo sapiens GN=CPN2 PE=1 SV=3	0	40.314		6	232	6	1	545	60.518	5.99	1100000	3800000	9000000	1400000			0.738	363.901	6
FALSE	High	Master Protein	Q96KN2	Beta-Ala-His dipeptidase OS=Homo sapiens GN=CNDP1 PE=1 SV=4	0	54.1989		11	213	11	1	507	56.67	5.3			1100000	2400000	4200000		0.947	148.926	11
FALSE	High	Master Protein	P01031	Complement C5 OS=Homo sapiens GN=C5 PE=1 SV=4	0	38.1984		8	213	8	1	1676	188.186	6.52	8300000	15000000	17000000	1700000			0.169	363.653	8
FALSE	High	Master Protein	P00734	Prothrombin OS=Homo sapiens GN=F2 PE=1 SV=2	0	22.5799		4	196	4	1	622	69.992	5.9	1500000	2700000	1500000	7400000	8700000		0.222	372.369	4
FALSE	High	Master Protein	P19827	Inter-alpha-trypsin inhibitor heavy chain H1 OS=Homo sapiens GN=ITIH1 PE=1 SV=3	0	32.2357		6	195	6	1	911	101.326	6.79	2400000	3000000	4400000	2100000			0.274	270.15	6
FALSE	High	Master Protein	P23142	Fibulin-1 OS=Homo sapiens GN=FBLN1 PE=1 SV=4	0	50.0743		8	194	6	1	703	77.162	5.22		1500000	24000000	7300000			0.569	365.449	8
FALSE	High	Master Protein	P01625	Ig kappa chain V-IV region Len OS=Homo sapiens PE=1 SV=2	0	37.6729		3	190	3	1	114	12.632	7.93	16000000	6500000	1400000	510000			4.623	316.401	3
FALSE	High	Master Protein	P69905	Hemoglobin subunit alpha OS=Homo sapiens GN=HBA1 PE=1 SV=2	0	27.8714		3	186	3	1	142	15.248	8.68	15000000	3600000	4400000	9600000		160000	1.31	351.776	3
FALSE	High	Master Protein	P18428	Lipopolysaccharide-binding protein OS=Homo sapiens GN=LBP PE=1 SV=3	0	63.9108		9	176	9	1	481	53.35	6.7	2300000	1900000	1900000				1.212	162.769	9
FALSE	High	Master Protein	P22891-2	Isoform 2 of Vitamin K-dependent protein Z OS=Homo sapiens GN=PROZ	0	29.5142		7	174	7	1	422	47.023	6.04		450000		3500000	13000000		0.711	190.218	7
FALSE	High	Master Protein	G3XA98	Fibulin 5, isoform CRA_a OS=Homo sapiens GN=FBLN5 PE=4 SV=1	0	26.3923		5	155	5	1	489	54.089	4.73					6900000		0.557	126.774	5
FALSE	High	Master Protein	P05546	Heparin cofactor 2 OS=Homo sapiens GN=SERPIND1 PE=1 SV=3	0	27.1091		7	154	7	1	499	57.034	6.9	2400000	3800000	3500000	290000			0.496	127.327	7
FALSE	High	Master Protein	P11597	Cholesteryl ester transfer protein OS=Homo sapiens GN=CETP PE=1 SV=2	0	36.2081		8	150	8	1	493	54.721	6.09	1500000	4600000	14000000				0.748	235.509	8
FALSE	High	Master Protein	P00740	Coagulation factor IX OS=Homo sapiens GN=F9 PE=1 SV=2	0	47.5608		6	145	6	1	461	51.745	5.47					9900000		0.585	225.721	6
FALSE	High	Master Protein	P01591	Immunoglobulin J chain OS=Homo sapiens GN=IGJ PE=1 SV=4	0	21.7385		4	144	4	1	159	18.087	5.24	32000000					890000	1.154	274.093	4
FALSE	High	Master Protein	P08697	Alpha-2-antiplasmin OS=Homo sapiens GN=SERPINF2 PE=1 SV=3	0	31.405		5	142	5	1	491	54.531	6.29	2100000	4400000	4800000	17000000	2600000		0.585	302.444	5
FALSE	High	Master Protein	Q9UHG3	Prenylcysteine oxidase 1 OS=Homo sapiens GN=PCYOX1 PE=1 SV=3	0	72.84		13	131	13	1	505	56.604	6.18	130000	680000	3200000	580000			1.548	166.164	13
FALSE	High	Master Protein	P04070-2	Isoform 2 of Vitamin K-dependent protein C OS=Homo sapiens GN=PROC	0	39.9575		6	128	6	1	516	57.518	6.68				460000	12000000		0.501	244.149	6
FALSE	High	Master Protein	Q12805	EGF-containing fibulin-like extracellular matrix protein 1 OS=Homo sapiens GN=EFEMP1 PE=1 SV=2	0	38.6681		6	124	6	1	493	54.604	5.07				32000000		270000	0.848	217.722	6
FALSE	High	Master Protein	P06396	Gelsolin OS=Homo sapiens GN=GSN PE=1 SV=1	0	17.6221		4	120	4	1	782	85.644	6.28	1800000	2300000	2500000	4200000	2600000	1000000	0.175	135.043	4
FALSE	High	Master Protein	P02748	Complement component C9 OS=Homo sapiens GN=C9 PE=1 SV=2	0	16.1378		3	116	3	1	559	63.133	5.59	1400000	2300000	1100000	2600000		1000000	0.174	56.616	3
FALSE	High	Master Protein	P11021	78 kDa glucose-regulated protein OS=Homo sapiens GN=HSPA5 PE=1 SV=2	0	26.8846		7	112	7	1	654	72.288	5.16				1900000	1200000	1500000	0.341	22.7221	7
FALSE	High	Master Protein	P07357	Complement component C8 alpha chain OS=Homo sapiens GN=C8A PE=1 SV=2	0	29.3903		5	109	5	1	584	65.121	6.47		6000000	4300000				0.334	187.178	5
FALSE	High	Master Protein	H0YAC1	Plasma kallikrein heavy chain (Fragment) OS=Homo sapiens GN=KLKB1 PE=3 SV=1	0	36.0653		6	104	6	1	686	76.833	8.06	2300000	10000000	5300000				0.308	118.52	6
FALSE	High	Master Protein	P07360	Complement component C8 gamma chain OS=Homo sapiens GN=C8G PE=1 SV=3	0	33.6965		5	103	5	1	202	22.264	8.31		6000000	4000000				1.683	177.177	5
FALSE	High	Master Protein	P01781	Ig heavy chain V-III region GAL OS=Homo sapiens PE=1 SV=1	0	18.9503		3	101	3	1	116	12.722	8.48	6500000	3400000	400000				1.512	151.886	3
FALSE	High	Master Protein	P05160	Coagulation factor XIII B chain OS=Homo sapiens GN=F13B PE=1 SV=3	0	24.4429		5	101	5	1	661	75.461	6.39		4500000	2900000				0.265	99.0537	5
FALSE	High	Master Protein	B1AHL2	Fibulin-1 OS=Homo sapiens GN=FBLN1 PE=3 SV=1	0	35.8491		6	98	4	1	721	78.277	5.39			4700000	2400000			0.326	112.574	6
FALSE	High	Master Protein	P51884	Lumican OS=Homo sapiens GN=LUM PE=1 SV=2	0	23.3774		5	98	5	1	338	38.405	6.61			3200000	5500000	630000		0.73	167.018	5
FALSE	High	Master Protein	P58335	Anthrax toxin receptor 2 OS=Homo sapiens GN=ANTXR2 PE=1 SV=5	0	58.814		8	84	7	1	489	53.632	7.46	1200000	6900000					0.725	196.431	8
FALSE	High	Master Protein	P19652	Alpha-1-acid glycoprotein 2 OS=Homo sapiens GN=ORM2 PE=1 SV=2	0	28.847		6	79	5	1	201	23.588	5.11	3500000	9800000	3800000	3600000		820000	1.154	120.494	6
FALSE	High	Master Protein	P01593	Ig kappa chain V-I region AG OS=Homo sapiens PE=1 SV=1	0	30.9446		4	74	3	1	108	11.985	5.99	9700000	1200000					5.813	134.192	4
FALSE	High	Master Protein	P02753	Retinol-binding protein 4 OS=Homo sapiens GN=RBP4 PE=1 SV=3	0	22.2532		4	66	4	1	201	22.995	6.07					4700000	1300000	1.61	55.8503	4
FALSE	High	Master Protein	P55056	Apolipoprotein C-IV OS=Homo sapiens GN=APOC4 PE=1 SV=1	0	32.1204		6	66	6	1	127	14.543	8.92		1100000	1400000				2.511	59.249	6
FALSE	High	Master Protein	P02746	Complement C1q subcomponent subunit B OS=Homo sapiens GN=C1QB PE=1 SV=3	0	26.781		4	65	4	1	253	26.704	8.63	12000000						0.896	157.208	4
FALSE	High	Master Protein	P22352	Glutathione peroxidase 3 OS=Homo sapiens GN=GPX3 PE=1 SV=2	0	13.4272		4	63	4	1	226	25.537	8.13				950000	740000		0.668	19.9912	4
FALSE	High	Master Protein	Q9H6X2	Anthrax toxin receptor 1 OS=Homo sapiens GN=ANTXR1 PE=1 SV=2	0	36.7194		6	57	5	1	564	62.749	7.61		1700000					0.401	82.5309	6
FALSE	High	Master Protein	Q92496	Complement factor H-related protein 4 OS=Homo sapiens GN=CFHR4 PE=1 SV=3	0	11.5816		4	55	4	1	578	65.308	4.94		4200000	13000000	11000000			0.445	69.6864	4
FALSE	High	Master Protein	P08185	Corticosteroid-binding globulin OS=Homo sapiens GN=SERPINA6 PE=1 SV=1	0	13.0033		4	52	4	1	405	45.112	6.04		1100000	1800000	5600000	11000000		0.492	74.7794	4
FALSE	High	Master Protein	Q9Y6R7	IgGFc-binding protein OS=Homo sapiens GN=FCGBP PE=1 SV=3	0	27.5652		7	50	7	1	5405	571.639	5.34	1100000						0.073	42.7328	7
FALSE	High	Master Protein	P25311	Zinc-alpha-2-glycoprotein OS=Homo sapiens GN=AZGP1 PE=1 SV=2	0	31.9481		6	49	6	1	298	34.237	6.05					5600000		0.931	88.8265	6
FALSE	High	Master Protein	Q8TDL5	BPI fold-containing family B member 1 OS=Homo sapiens GN=BPIFB1 PE=1 SV=1	0	14.1814		3	42	3	1	484	52.408	7.23	610000	1700000	970000				0.25	41.8719	3
FALSE	High	Master Protein	Q9Y490	Talin-1 OS=Homo sapiens GN=TLN1 PE=1 SV=3	0	19.0345		4	38	4	1	2541	269.599	6.07	460000	1100000	540000		360000		0.052	13.5729	4
FALSE	High	Master Protein	Q06033	Inter-alpha-trypsin inhibitor heavy chain H3 OS=Homo sapiens GN=ITIH3 PE=1 SV=2	0	24.0025		5	37	5	1	890	99.787	5.74				3500000			0.225	43.737	5
FALSE	High	Master Protein	P03951	Coagulation factor XI OS=Homo sapiens GN=F11 PE=1 SV=1	0	15.1913		3	32	3	1	625	70.064	8.1	2600000						0.145	4.56965	3
FALSE	High	Master Protein	Q86U17	Serpin A11 OS=Homo sapiens GN=SERPINA11 PE=2 SV=2	0	14.115		3	30	3	1	422	46.959	7.68		800000	1500000	2200000			0.304	19.1973	3
FALSE	High	Master Protein	Q14623	Indian hedgehog protein OS=Homo sapiens GN=IHH PE=1 SV=4	0	20.5423		3	21	3	1	411	45.222	8.76			1100000				0.241	32.966	3
FALSE	High	Master Protein	P04275	von Willebrand factor OS=Homo sapiens GN=VWF PE=1 SV=4	0	13.4437		3	19	3	1	2813	309.058	5.48	4900000						0.038	19.7395	3
FALSE	High	Master Protein	P00742	Coagulation factor X OS=Homo sapiens GN=F10 PE=1 SV=2	0	25.5818		6	18	6	1	488	54.697	5.94					15000000		0.453	33.965	6
FALSE	High	Master Protein	P07358	Complement component C8 beta chain OS=Homo sapiens GN=C8B PE=1 SV=3	0	12.013		3	17	3	1	591	67.003	8.13		1400000					0.17	10.6807	3
FALSE	High	Master Protein	P08709	Coagulation factor VII OS=Homo sapiens GN=F7 PE=1 SV=1	0	23.5239		3	16	3	1	466	51.56	7.23					3600000		0.225	32.6401	3
FALSE	High	Master Protein	P02745	Complement C1q subcomponent subunit A OS=Homo sapiens GN=C1QA PE=1 SV=2	0	13.4665		3	13	3	1	245	26	9.11	9400000						0.468	13.6628	3
FALSE	High	Master Protein	P05556-3	Isoform 3 of Integrin beta-1 OS=Homo sapiens GN=ITGB1	0	18.9226		3	13	3	1	825	91.56	5.44							0.139	27.8484	3
FALSE	High	Master Protein	Q92954	Proteoglycan 4 OS=Homo sapiens GN=PRG4 PE=1 SV=2	0	10.2368		3	5	3	1	1404	150.984	9.5	1000000						0.052	6.84903	3
FALSE	High	Master Protein	P02788	Lactotransferrin OS=Homo sapiens GN=LTF PE=1 SV=6	0	11.966		3	4	3	1	710	78.132	8.12		1400000					0.134	6.36341	3

## Sheet: Participant_2
Checked	Protein FDR Confidence	Master	Accession	Description	Exp. q-value	Sum PEP Score	Coverage	# Peptides	# PSMs	# Unique Peptides	# Protein Groups	# AAs	MW [kDa]	calc. pI	Area: Participant 2, alpha0	Area: Participant 2, alpha1	Area: Participant 2, alpha2	Area: Participant 2, alpha3	Area: Participant 2, prebeta	Area: Participant 2, prebeta-b	emPAI	Score A2 Sequest HT	# Peptides A2 Sequest HT
FALSE	High	Master Protein	P02647	Apolipoprotein A-I OS=Homo sapiens GN=APOA1 PE=1 SV=1	0	477.139	83.1461	48	13960	48	1	267	30.759	5.76	140000000	2300000000	12000000000	9400000000	880000000	14000000	2095.18	26107.5	48
FALSE	High	Master Protein	P02768	Serum albumin OS=Homo sapiens GN=ALB PE=1 SV=2	0	278.036	47.7833	44	4354	44	1	609	69.321	6.28	41000000	66000000	98000000	530000000	7000000000	8500000	8.611	8535.84	44
FALSE	High	Master Protein	P06727	Apolipoprotein A-IV OS=Homo sapiens GN=APOA4 PE=1 SV=3	0	520.814	76.7677	62	3005	62	1	396	45.371	5.38	2300000	4200000	2400000	22000000	500000000	2100000	1069.07	6610.63	62
FALSE	High	Master Protein	P02751	Fibronectin OS=Homo sapiens GN=FN1 PE=1 SV=4	0	487.165	30.8466	60	2620	60	1	2386	262.46	5.71	3900000000	160000000	94000000	58000000	730000	220000	3.437	5878.51	60
FALSE	High	Master Protein	P02671	Fibrinogen alpha chain OS=Homo sapiens GN=FGA PE=1 SV=2	0	319.873	34.4111	38	2182	38	1	866	94.914	6.01	240000000	560000000	150000000	32000000	63000000	2500000	9	4047.59	38
FALSE	High	Master Protein	P01009	Alpha-1-antitrypsin OS=Homo sapiens GN=SERPINA1 PE=1 SV=3	0	206.733	55.7416	27	2026	27	1	418	46.707	5.59	16000000	41000000	63000000	160000000	240000000	770000	16.783	3204.08	27
FALSE	High	Master Protein	P01024	Complement C3 OS=Homo sapiens GN=C3 PE=1 SV=2	0	443.973	36.9814	68	1708	68	1	1663	187.03	6.4	36000000	59000000	130000000	10000000	2600000	700000	3.696	3866.29	68
FALSE	High	Master Protein	P04004	Vitronectin OS=Homo sapiens GN=VTN PE=1 SV=1	0	112.806	22.5941	13	1581	13	1	478	54.271	5.8	250000000	88000000	68000000	140000000	65000000		4.736	3436.37	13
FALSE	High	Master Protein	P02649	Apolipoprotein E OS=Homo sapiens GN=APOE PE=1 SV=1	0	204.602	66.5615	30	1235	30	1	317	36.132	5.73	70000000	310000000	220000000	130000000	25000000	990000	39.471	2438.41	30
FALSE	High	Master Protein	P35542	Serum amyloid A-4 protein OS=Homo sapiens GN=SAA4 PE=1 SV=2	0	87.3422	56.9231	8	1073	8	1	130	14.737	9.07	25000000	460000000	1900000000	160000000		760000	16.013	2204.49	8
FALSE	High	Master Protein	P01871-2	Isoform 2 of Ig mu chain C region OS=Homo sapiens GN=IGHM	0	106.017	23.6786	13	1029	13	1	473	51.758	6.15	160000000	2000000	500000				2.652	1949.19	13
FALSE	High	Master Protein	P00738	Haptoglobin OS=Homo sapiens GN=HP PE=1 SV=1	0	188.015	42.1182	24	928	12	1	406	45.177	6.58	1200000000	380000000	2000000	4400000	740000		9.723	2153.37	24
FALSE	High	Master Protein	O14791-2	Isoform 2 of Apolipoprotein L1 OS=Homo sapiens GN=APOL1	0	96.5511	28.2609	15	850	15	1	414	45.89	6.29	32000000	440000000	62000000	7700000	2100000		4.179	1538.82	15
FALSE	High	Master Protein	C9JC84	Fibrinogen gamma chain OS=Homo sapiens GN=FGG PE=1 SV=1	0	127.053	38.6117	17	828	12	1	461	52.304	5.63	400000000	280000000	47000000		3600000	1100000	5.225	1886.7	17
FALSE	High	Master Protein	P01861	Ig gamma-4 chain C region OS=Homo sapiens GN=IGHG4 PE=1 SV=1	0	72.0974	42.8135	12	810	6	1	327	35.918	7.36	37000000	29000000	15000000				4.926	1144.76	12
FALSE	High	Master Protein	V9GYM3	Apolipoprotein A-II OS=Homo sapiens GN=APOA2 PE=1 SV=1	0	51.29	20.3008	8	784	8	1	133	14.905	8.27	19000000	350000000	4000000000	810000000	18000000	3800000	14.849	1941.18	8
FALSE	High	Master Protein	P01834	Ig kappa chain C region OS=Homo sapiens GN=IGKC PE=1 SV=1	0	40.6803	58.4906	4	746	4	1	106	11.602	5.87	12000000	14000000					6.499	627.888	4
FALSE	High	Master Protein	P04114	Apolipoprotein B-100 OS=Homo sapiens GN=APOB PE=1 SV=2	0	334.844	15.275	72	741	72	1	4563	515.283	7.05	71000000	4600000	13000000	980000	84000		0.633	1204.46	72
FALSE	High	Master Protein	P01023	Alpha-2-macroglobulin OS=Homo sapiens GN=A2M PE=1 SV=3	0	246.673	28.4939	39	729	39	1	1474	163.188	6.46	150000000	14000000		1900000	870000		2.199	1422.17	39
FALSE	High	Master Protein	P01876	Ig alpha-1 chain C region OS=Homo sapiens GN=IGHA1 PE=1 SV=2	0	68.7237	28.0453	12	719	3	1	353	37.631	6.51	920000000	950000000	42000000			1900000	4.179	1588.96	12
FALSE	High	Master Protein	F5H4W9	Serum paraoxonase/arylesterase 1 OS=Homo sapiens GN=PON1 PE=4 SV=1	0	50.5029	21.4085	9	683	7	1	355	39.678	4.88	57000000	76000000	79000000	180000000	89000000	19000000	2.162	937.535	9
FALSE	High	Master Protein	P04264	Keratin, type II cytoskeletal 1 OS=Homo sapiens GN=KRT1 PE=1 SV=6	0	135.643	32.1429	25	618	22	1	644	65.999	8.12	35000000	24000000	43000000	28000000	77000000	8200000	3.642	1228.65	25
FALSE	High	Master Protein	P01857	Ig gamma-1 chain C region OS=Homo sapiens GN=IGHG1 PE=1 SV=1	0	61.0016	36.3636	11	615	3	1	330	36.083	8.19	270000000	44000000	1000000				2.481	1129.87	11
FALSE	High	Master Protein	P0CG05	Ig lambda-2 chain C regions OS=Homo sapiens GN=IGLC2 PE=1 SV=1	0	52.4915	66.9811	7	611	4	1	106	11.287	7.24	410000000	230000000	20000000	16000000		520000	9	542.112	7
FALSE	High	Master Protein	P10909-2	Isoform 2 of Clusterin OS=Homo sapiens GN=CLU	0	98.5352	25.7485	15	610	15	1	501	57.796	6.68	120000000	60000000	14000000	15000000	4100000	910000	1.976	1008.6	15
FALSE	High	Master Protein	P02675	Fibrinogen beta chain OS=Homo sapiens GN=FGB PE=1 SV=2	0	146.322	37.6782	20	556	20	1	491	55.892	8.27	260000000	100000000	23000000			250000	4.712	1373.64	20
FALSE	High	Master Protein	P00739-2	Isoform 2 of Haptoglobin-related protein OS=Homo sapiens GN=HPR	0	107.736	30.6494	17	525	5	1	385	43.049	7.08	18000000	15000000	14000000	7800000			4.298	1255.75	17
FALSE	High	Master Protein	P0C0L5	Complement C4-B OS=Homo sapiens GN=C4B PE=1 SV=2	0	124.991	18.1193	27	472	3	1	1744	192.631	7.27				5700000			0.696	771.235	27
FALSE	High	Master Protein	P02787	Serotransferrin OS=Homo sapiens GN=TF PE=1 SV=3	0	158.668	21.7765	21	452	21	1	698	77.014	7.12		700000	11000000	59000000			2.353	1080.03	21
FALSE	High	Master Protein	P13645	Keratin, type I cytoskeletal 10 OS=Homo sapiens GN=KRT10 PE=1 SV=6	0	91.267	26.1986	18	448	14	1	584	58.792	5.21	7500000	13000000	32000000	32000000	28000000	560000	3.329	811.92	18
FALSE	High	Master Protein	P02790	Hemopexin OS=Homo sapiens GN=HPX PE=1 SV=2	0	63.4526	18.1818	12	434	12	1	462	51.643	7.02			1400000	73000000			1.943	574.596	12
FALSE	High	Master Protein	P35527	Keratin, type I cytoskeletal 9 OS=Homo sapiens GN=KRT9 PE=1 SV=3	0	82.6834	27.4478	16	411	15	1	623	62.027	5.24	15000000	9600000	18000000	8500000	33000000	2700000	2.162	581.902	16
FALSE	High	Master Protein	P01011	Alpha-1-antichymotrypsin OS=Homo sapiens GN=SERPINA3 PE=1 SV=2	0	90.9997	27.4232	13	338	13	1	423	47.621	5.52	9400000	11000000	15000000	36000000	8000000		2.282	651.024	13
FALSE	High	Master Protein	Q14624	Inter-alpha-trypsin inhibitor heavy chain H4 OS=Homo sapiens GN=ITIH4 PE=1 SV=4	0	106.253	20.4301	19	318	19	1	930	103.293	6.98	8800000	9100000	25000000	67000000			1.281	595.303	19
FALSE	High	Master Protein	P01008	Antithrombin-III OS=Homo sapiens GN=SERPINC1 PE=1 SV=1	0	83.8181	27.3707	13	287	13	1	464	52.569	6.71	4100000	3500000	9300000	39000000	1400000		1.598	527.752	13
FALSE	High	Master Protein	B9A064	Immunoglobulin lambda-like polypeptide 5 OS=Homo sapiens GN=IGLL5 PE=2 SV=2	0	37.5613	36.9159	6	282	3	1	214	23.049	8.84	43000000	41000000					1.448	496.03	6
FALSE	High	Master Protein	P35908	Keratin, type II cytoskeletal 2 epidermal OS=Homo sapiens GN=KRT2 PE=1 SV=2	0	68.4634	26.1346	15	244	11	1	639	65.393	8	5900000	3600000	7200000	18000000	12000000	2600000	1.121	442.372	15
FALSE	High	Master Protein	O95445	Apolipoprotein M OS=Homo sapiens GN=APOM PE=1 SV=2	0	30.4416	18.617	5	216	5	1	188	21.239	6.01	19000000	170000000	430000000	7000000			2.162	343.669	5
FALSE	High	Master Protein	P05546	Heparin cofactor 2 OS=Homo sapiens GN=SERPIND1 PE=1 SV=3	0	42.3162	20.2405	13	210	13	1	499	57.034	6.9	1400000	3400000	930000				1.113	303.194	13
FALSE	High	Master Protein	P08603	Complement factor H OS=Homo sapiens GN=CFH PE=1 SV=4	0	96.2983	14.0536	17	205	16	1	1231	139.005	6.61	76000000	20000000					0.691	463.207	17
FALSE	High	Master Protein	P07225	Vitamin K-dependent protein S OS=Homo sapiens GN=PROS1 PE=1 SV=1	0	40.2937	11.9822	8	204	8	1	676	75.074	5.67	8000000	11000000	19000000	35000000			0.585	408.755	8
FALSE	High	Master Protein	P04217	Alpha-1B-glycoprotein OS=Homo sapiens GN=A1BG PE=1 SV=4	0	62.7665	22.8283	10	180	10	1	495	54.22	5.86				40000000	50000000		2.311	453.144	10
FALSE	High	Master Protein	P02748	Complement component C9 OS=Homo sapiens GN=C9 PE=1 SV=2	0	69.5041	18.4258	14	176	14	1	559	63.133	5.59	1200000	1300000		2800000		240000	1.233	278.725	14
FALSE	High	Master Protein	E9PGN7	Plasma protease C1 inhibitor OS=Homo sapiens GN=SERPING1 PE=3 SV=1	0	40.1187	13.9963	8	166	8	1	543	59.455	6.76	450000	14000000	30000000	41000000			0.931	232.113	8
FALSE	High	Master Protein	P68871	Hemoglobin subunit beta OS=Homo sapiens GN=HBB PE=1 SV=2	0	29.8904	42.1769	6	144	6	1	147	15.988	7.28	47000000	11000000	710000	300000			2.162	206.219	6
FALSE	High	Master Protein	P01042	Kininogen-1 OS=Homo sapiens GN=KNG1 PE=1 SV=2	0	46.1919	8.54037	6	133	6	1	644	71.912	6.81			1200000	18000000	1500000		0.48	264.719	6
FALSE	High	Master Protein	P01019	Angiotensinogen OS=Homo sapiens GN=AGT PE=1 SV=1	0	26.2377	9.69072	5	129	5	1	485	53.121	6.32	3200000	3900000	5400000	6400000	2700000		0.701	183.319	5
FALSE	High	Master Protein	C9JF17	Apolipoprotein D (Fragment) OS=Homo sapiens GN=APOD PE=4 SV=1	0	23.243	21.8605	6	129	6	1	215	24.142	5.6	14000000	24000000	36000000	17000000	8800000	1400000	1.683	164.517	6
FALSE	High	Master Protein	Q15166	Serum paraoxonase/lactonase 3 OS=Homo sapiens GN=PON3 PE=1 SV=3	0	16.9867	13.5593	5	127	3	1	354	39.582	5.41	14000000	9400000	13000000	24000000	9300000	3100000	0.557	193.087	5
FALSE	High	Master Protein	P80108	Phosphatidylinositol-glycan-specific phospholipase D OS=Homo sapiens GN=GPLD1 PE=1 SV=3	0	55.4325	17.9762	13	125	13	1	840	92.278	6.37	1700000	9000000	8900000	1200000			0.778	193.789	13
FALSE	High	Master Protein	P01031	Complement C5 OS=Homo sapiens GN=C5 PE=1 SV=4	0	47.0841	6.98091	12	122	12	1	1676	188.186	6.52	8400000	5100000	9400000	1100000			0.289	222.716	12
FALSE	High	Master Protein	P02743	Serum amyloid P-component OS=Homo sapiens GN=APCS PE=1 SV=2	0	46.2591	36.7713	10	121	10	1	223	25.371	6.54		5800000	120000000				4.878	239.774	10
FALSE	High	Master Protein	B4E1Z4	Complement factor B OS=Homo sapiens GN=CFB PE=2 SV=1	0	40.9756	7.18799	9	121	7	1	1266	140.853	7.18	3400000	3600000	8700000	1700000			0.288	219.956	9
FALSE	High	Master Protein	P00450	Ceruloplasmin OS=Homo sapiens GN=CP PE=1 SV=1	0	62.2849	13.8028	12	120	12	1	1065	122.128	5.72	4500000	4000000	7200000	3200000			0.543	203.695	12
FALSE	High	Master Protein	P04196	Histidine-rich glycoprotein OS=Homo sapiens GN=HRG PE=1 SV=1	0	38.7099	17.3333	10	119	10	1	525	59.541	7.5	300000	1500000	3600000	14000000			1.054	110.908	10
FALSE	High	Master Protein	P69905	Hemoglobin subunit alpha OS=Homo sapiens GN=HBA1 PE=1 SV=2	0	30.0743	28.169	3	116	3	1	142	15.248	8.68	77000000	12000000					1.848	179.709	3
FALSE	High	Master Protein	B0YIW2	Apolipoprotein C-III OS=Homo sapiens GN=APOC3 PE=1 SV=1	0	28.8233	25.641	3	111	3	1	117	12.807	8.18	4800000	13000000	18000000	15000000	9300000		1.512	316.646	3
FALSE	High	Master Protein	D6RF35	Vitamin D-binding protein OS=Homo sapiens GN=GC PE=1 SV=1	0	48.7042	13.6555	9	110	9	1	476	52.986	5.52				23000000	44000000		1.069	224.859	9
FALSE	High	Master Protein	P01623	Ig kappa chain V-III region WOL OS=Homo sapiens PE=1 SV=1	0	26.2847	35.7798	4	109	3	1	109	11.739	8.91	65000000	18000000					2.594	217.654	4
FALSE	High	Master Protein	P12259	Coagulation factor V OS=Homo sapiens GN=F5 PE=1 SV=4	0	38.8258	5.26079	11	102	11	1	2224	251.546	6.05	2000000	1400000	2500000		17000000		0.212	73.3828	11
FALSE	High	Master Protein	K7ER74	Protein APOC4-APOC2 OS=Homo sapiens GN=APOC4-APOC2 PE=4 SV=1	0	24.7396	20.2247	5	101	5	1	178	20.036	6.64		17000000	47000000	48000000	1200000		2.511	178.762	5
FALSE	High	Master Protein	P13647	Keratin, type II cytoskeletal 5 OS=Homo sapiens GN=KRT5 PE=1 SV=3	0	27.7411	12.0339	8	97	3	1	590	62.34	7.74			1200000	1600000	2600000	280000	0.551	100.815	8
FALSE	High	Master Protein	P0DJI8	Serum amyloid A-1 protein OS=Homo sapiens GN=SAA1 PE=1 SV=1	0	43.2554	54.918	5	89	3	1	122	13.524	6.79			31000000	8500000			4.337	289.243	5
FALSE	High	Master Protein	P02654	Apolipoprotein C-I OS=Homo sapiens GN=APOC1 PE=1 SV=1	0	38.6702	28.9157	5	85	5	1	83	9.326	8.47		6000000	34000000	12000000			62.096	163.618	5
FALSE	High	Master Protein	P09871	Complement C1s subcomponent OS=Homo sapiens GN=C1S PE=1 SV=1	0	27.6584	11.4826	6	84	6	1	688	76.635	4.96		880000	3800000	19000000			0.438	147.675	6
FALSE	High	Master Protein	P02760	Protein AMBP OS=Homo sapiens GN=AMBP PE=1 SV=1	0	10.3397	8.80682	3	83	3	1	352	38.974	6.25	5400000	10000000	4500000	6600000	5200000		0.318	131.555	3
FALSE	High	Master Protein	P00747	Plasminogen OS=Homo sapiens GN=PLG PE=1 SV=2	0	32.9098	7.65432	9	82	9	1	810	90.51	7.24	44000000	6100000					0.459	147.071	9
FALSE	High	Master Protein	Q08380	Galectin-3-binding protein OS=Homo sapiens GN=LGALS3BP PE=1 SV=1	0	15.9389	8.20513	4	74	4	1	585	65.289	5.27	2000000	3500000	320000	610000			0.266	66.0029	4
FALSE	High	Master Protein	P19827	Inter-alpha-trypsin inhibitor heavy chain H1 OS=Homo sapiens GN=ITIH1 PE=1 SV=3	0	22.9784	7.35456	6	72	6	1	911	101.326	6.79	5300000	1600000	2500000	3400000			0.274	83.3926	6
FALSE	High	Master Protein	P00736	Complement C1r subcomponent OS=Homo sapiens GN=C1R PE=1 SV=2	0	32.2587	9.07801	7	71	7	1	705	80.067	6.21		5600000	920000				0.48	73.5284	7
FALSE	High	Master Protein	P19823	Inter-alpha-trypsin inhibitor heavy chain H2 OS=Homo sapiens GN=ITIH2 PE=1 SV=2	0	39.2855	10.5708	9	69	9	1	946	106.397	6.86	3200000	4200000	1300000	2000000			0.376	117.274	9
FALSE	High	Master Protein	P00734	Prothrombin OS=Homo sapiens GN=F2 PE=1 SV=2	0	19.3127	5.30547	4	61	4	1	622	69.992	5.9				1500000			0.222	95.6558	4
FALSE	High	Master Protein	P08697	Alpha-2-antiplasmin OS=Homo sapiens GN=SERPINF2 PE=1 SV=3	0	14.0819	8.55397	3	51	3	1	491	54.531	6.29		3400000	4100000	9000000			0.359	93.0678	3
FALSE	High	Master Protein	B3KUE5	Phospholipid transfer protein OS=Homo sapiens GN=PLTP PE=1 SV=1	0	15.8007	6.62768	4	48	4	1	513	56.598	6.64	8500000	16000000	8700000				0.301	98.4167	4
FALSE	High	Master Protein	C9JV77	Alpha-2-HS-glycoprotein OS=Homo sapiens GN=AHSG PE=1 SV=1	0	27.9785	11.1413	4	42	4	1	368	39.387	5.72				2100000	21000000		0.778	91.56	4
FALSE	High	Master Protein	Q96KN2	Beta-Ala-His dipeptidase OS=Homo sapiens GN=CNDP1 PE=1 SV=4	0	18.5532	12.2288	5	36	5	1	507	56.67	5.3				1800000	1400000		0.354	17.3298	5
FALSE	High	Master Protein	P02763	Alpha-1-acid glycoprotein 1 OS=Homo sapiens GN=ORM1 PE=1 SV=1	0	21.8449	9.95025	4	34	3	1	201	23.497	5.02					1600000		1.054	48.8745	4
FALSE	High	Master Protein	P02750	Leucine-rich alpha-2-glycoprotein OS=Homo sapiens GN=LRG1 PE=1 SV=2	0	15.1028	12.6801	5	34	5	1	347	38.154	6.95				310000	1400000		0.585	16.7374	5
FALSE	High	Master Protein	P02747	Complement C1q subcomponent subunit C OS=Homo sapiens GN=C1QC PE=1 SV=3	0	18.4777	14.6939	4	34	4	1	245	25.757	8.41	27000000						0.778	99.8833	4
FALSE	High	Master Protein	P22792	Carboxypeptidase N subunit 2 OS=Homo sapiens GN=CPN2 PE=1 SV=3	0	14.5318	6.97248	3	32	3	1	545	60.518	5.99			6700000				0.318	47.994	3
FALSE	High	Master Protein	P55056	Apolipoprotein C-IV OS=Homo sapiens GN=APOC4 PE=1 SV=1	0	12.2932	18.8976	3	31	3	1	127	14.543	8.92		2500000	5000000	1100000			0.874	14.7919	3
FALSE	High	Master Protein	P04180	Phosphatidylcholine-sterol acyltransferase OS=Homo sapiens GN=LCAT PE=1 SV=1	0	21.6635	11.1364	5	31	5	1	440	49.546	6.11	520000			3000000	3600000		0.585	36.6594	5
FALSE	High	Master Protein	Q06033	Inter-alpha-trypsin inhibitor heavy chain H3 OS=Homo sapiens GN=ITIH3 PE=1 SV=2	0	23.2585	5.61798	6	30	6	1	890	99.787	5.74			440000	4700000			0.225	25.0732	6
FALSE	High	Master Protein	Q5VYL6	Complement factor H-related protein 5 OS=Homo sapiens GN=CFHR5 PE=4 SV=1	0	14.234	5.22766	3	29	3	1	593	67.359	7.47	15000000						0.216	62.9354	3
FALSE	High	Master Protein	P23142	Fibulin-1 OS=Homo sapiens GN=FBLN1 PE=1 SV=4	0	17.4615	8.25036	4	28	3	1	703	77.162	5.22			2600000	2200000			0.222	18.5182	4
FALSE	High	Master Protein	H0YAC1	Plasma kallikrein heavy chain (Fragment) OS=Homo sapiens GN=KLKB1 PE=3 SV=1	0	14.3564	7.14286	4	28	4	1	686	76.833	8.06	5100000	3900000	5900000				0.166	35.0823	4
FALSE	High	Master Protein	P43652	Afamin OS=Homo sapiens GN=AFM PE=1 SV=1	0	11.8195	6.01002	4	26	4	1	599	69.024	5.9				3600000			0.186	27.3409	4
FALSE	High	Master Protein	Q6UX71	Plexin domain-containing protein 2 OS=Homo sapiens GN=PLXDC2 PE=1 SV=1	0	12.8033	6.23819	3	25	3	1	529	59.546	6.46	2800000	2200000		2400000			0.225	21.3116	3
FALSE	High	Master Protein	P33151	Cadherin-5 OS=Homo sapiens GN=CDH5 PE=1 SV=5	0	9.69621	4.46429	3	25	3	1	784	87.474	5.43				3500000	1300000		0.158	18.2639	3
FALSE	High	Master Protein	P25311	Zinc-alpha-2-glycoprotein OS=Homo sapiens GN=AZGP1 PE=1 SV=2	0	30.1324	28.5235	6	23	6	1	298	34.237	6.05					9900000		0.931	55.7155	6
FALSE	High	Master Protein	B1AHL2	Fibulin-1 OS=Homo sapiens GN=FBLN1 PE=3 SV=1	0	11.5791	4.99307	4	23	3	1	721	78.277	5.39			960000	1700000			0.207	3.31647	4
FALSE	High	Master Protein	E7ETH0	Complement factor I light chain OS=Homo sapiens GN=CFI PE=3 SV=1	0	15.4668	5.41455	4	22	4	1	591	66.581	7.59			3200000				0.216	30.1948	4
FALSE	High	Master Protein	P51884	Lumican OS=Homo sapiens GN=LUM PE=1 SV=2	0	9.2113	8.57988	3	19	3	1	338	38.405	6.61			380000	2400000			0.389	21.967	3
FALSE	High	Master Protein	Q8TDL5	BPI fold-containing family B member 1 OS=Homo sapiens GN=BPIFB1 PE=1 SV=1	0	12.6081	7.43802	4	13	4	1	484	52.408	7.23		2800000	1600000				0.346	9.13857	4
FALSE	High	Master Protein	P02753	Retinol-binding protein 4 OS=Homo sapiens GN=RBP4 PE=1 SV=3	0	10.933	10.9453	3	12	3	1	201	22.995	6.07							0.778	3.6629	3
FALSE	High	Master Protein	P11597	Cholesteryl ester transfer protein OS=Homo sapiens GN=CETP PE=1 SV=2	0	10.0446	6.49087	3	7	3	1	493	54.721	6.09			3500000				0.233	5.27342	3

## Sheet: Participant_3
Checked	Protein FDR Confidence	Master	Accession	Description	Exp. q-value	Sum PEP Score	Coverage	# Peptides	# PSMs	# Unique Peptides	# Protein Groups	# AAs	MW [kDa]	calc. pI	Area: Participant 3, alpha0	Area: Participant 3, alpha1	Area: Participant 3, alpha2	Area: Participant 3, alpha3	Area: Participant 3, prebeta	Area: Participant 3, prebeta-b	emPAI	Score A2 Sequest HT	# Peptides A2 Sequest HT
FALSE	High	Master Protein	P69905	Hemoglobin subunit alpha OS=Homo sapiens GN=HBA1 PE=1 SV=2	0	29.4096	28.169	3	66	3	1	142	15.248	8.68	9300000	1800000					1.31	113.798	3
FALSE	High	Master Protein	P02751	Fibronectin OS=Homo sapiens GN=FN1 PE=1 SV=4	0	695.598	32.6069	62	4195	62	1	2386	262.46	5.71	770000000	46000000	19000000	19000000	6200000	660000	3.668	8869.99	62
FALSE	High	Master Protein	P06727	Apolipoprotein A-IV OS=Homo sapiens GN=APOA4 PE=1 SV=3	0	891.901	80.0505	74	3539	74	1	396	45.371	5.38	2600000	5800000	6000000	33000000	1000000000	27000000	6223.69	7292.59	74
FALSE	High	Master Protein	B7Z596	Tropomyosin alpha-1 chain OS=Homo sapiens GN=TPM1 PE=1 SV=1	0	18.8755	17.4545	5	16	3	1	275	31.733	4.89						380000	0.45	7.56852	5
FALSE	High	Master Protein	P10909-2	Isoform 2 of Clusterin OS=Homo sapiens GN=CLU	0	224.67	33.5329	26	1426	26	1	501	57.796	6.68	110000000	32000000	32000000	42000000	17000000	5600000	5.158	2683.32	26
FALSE	High	Master Protein	P02787	Serotransferrin OS=Homo sapiens GN=TF PE=1 SV=3	0	207.541	31.9484	23	284	23	1	698	77.014	7.12			39000000	6300000			2.919	564.495	23
FALSE	High	Master Protein	P01042	Kininogen-1 OS=Homo sapiens GN=KNG1 PE=1 SV=2	0	78.8537	13.9752	9	120	9	1	644	71.912	6.81		440000	5200000	180000000	850000	1400000	0.8	237.059	9
FALSE	High	Master Protein	P04180	Phosphatidylcholine-sterol acyltransferase OS=Homo sapiens GN=LCAT PE=1 SV=1	0	62.6336	20.4545	7	111	7	1	440	49.546	6.11		690000	2400000	25000000	3000000		1.089	183.188	7
FALSE	High	Master Protein	P01871-2	Isoform 2 of Ig mu chain C region OS=Homo sapiens GN=IGHM	0	84.0916	20.0846	9	772	9	1	473	51.758	6.15	27000000	790000					1.207	674.187	9
FALSE	High	Master Protein	P08603	Complement factor H OS=Homo sapiens GN=CFH PE=1 SV=4	0	50.6451	6.74249	7	86	6	1	1231	139.005	6.61	14000000	5000000					0.284	180.378	7
FALSE	High	Master Protein	P0CG05	Ig lambda-2 chain C regions OS=Homo sapiens GN=IGLC2 PE=1 SV=1	0	77.8548	52.8302	8	736	6	1	106	11.287	7.24	190000000	64000000	3300000	2500000			11.915	831.088	8
FALSE	High	Master Protein	P01019	Angiotensinogen OS=Homo sapiens GN=AGT PE=1 SV=1	0	34.2699	14.6392	6	51	6	1	485	53.121	6.32	1400000	1700000	4800000	2400000			0.859	46.1005	6
FALSE	High	Master Protein	P02654	Apolipoprotein C-I OS=Homo sapiens GN=APOC1 PE=1 SV=1	0	64.0102	31.3253	7	307	7	1	83	9.326	8.47	3000000	11000000	47000000	60000000			250.189	558.569	7
FALSE	High	Master Protein	P04196	Histidine-rich glycoprotein OS=Homo sapiens GN=HRG PE=1 SV=1	0	179.932	31.2381	18	485	18	1	525	59.541	7.5	740000	3400000	30000000	180000000	400000		5.978	958.652	18
FALSE	High	Master Protein	P11021	78 kDa glucose-regulated protein OS=Homo sapiens GN=HSPA5 PE=1 SV=2	0	7.80025	7.64526	3	6	3	1	654	72.288	5.16					580000	350000	0.134	0	3
FALSE	High	Master Protein	Q9UHG3	Prenylcysteine oxidase 1 OS=Homo sapiens GN=PCYOX1 PE=1 SV=3	0	56.9257	24.3564	10	65	10	1	505	56.604	6.18		1700000	8500000	490000			1.054	59.4427	10
FALSE	High	Master Protein	P11597	Cholesteryl ester transfer protein OS=Homo sapiens GN=CETP PE=1 SV=2	0	39.6288	16.0243	6	29	6	1	493	54.721	6.09		2800000	19000000				0.63	46.3677	6
FALSE	High	Master Protein	P67936	Tropomyosin alpha-4 chain OS=Homo sapiens GN=TPM4 PE=1 SV=3	0	37.5891	27.0161	7	39	5	1	248	28.504	4.69					1500000	1700000	0.848	45.2213	7
FALSE	High	Master Protein	P22352	Glutathione peroxidase 3 OS=Homo sapiens GN=GPX3 PE=1 SV=2	0	11.1501	13.7168	3	5	3	1	226	25.537	8.13				1200000			0.468	2.4146	3
FALSE	High	Master Protein	G3XA98	Fibulin 5, isoform CRA_a OS=Homo sapiens GN=FBLN5 PE=4 SV=1	0	14.1037	7.36196	3	20	3	1	489	54.089	4.73					2600000		0.304	10.2967	3
FALSE	High	Master Protein	P02647	Apolipoprotein A-I OS=Homo sapiens GN=APOA1 PE=1 SV=1	0	1114.89	87.2659	60	26954	60	1	267	30.759	5.76	120000000	1100000000	14000000000	21000000000	930000000	1100000000	56233.1	50490.6	60
FALSE	High	Master Protein	C9JC84	Fibrinogen gamma chain OS=Homo sapiens GN=FGG PE=1 SV=1	0	352.409	43.8178	26	2127	17	1	461	52.304	5.63	520000000	43000000	27000000	10000000	4100000	11000000	24.809	4917.64	26
FALSE	High	Master Protein	E7EX29	14-3-3 protein zeta/delta (Fragment) OS=Homo sapiens GN=YWHAZ PE=1 SV=1	0	20.1068	18.2927	4	10	4	1	246	28.019	4.92						3200000	0.492	10.1284	4
FALSE	High	Master Protein	P04114	Apolipoprotein B-100 OS=Homo sapiens GN=APOB PE=1 SV=2	0	362.168	14.5737	63	902	63	1	4563	515.283	7.05	21000000	4300000	4600000				0.544	1160.51	63
FALSE	High	Master Protein	H0YAC1	Plasma kallikrein heavy chain (Fragment) OS=Homo sapiens GN=KLKB1 PE=3 SV=1	0	19.203	6.26822	4	20	4	1	686	76.833	8.06	1000000	2300000					0.166	15.9935	4
FALSE	High	Master Protein	P02748	Complement component C9 OS=Homo sapiens GN=C9 PE=1 SV=2	0	13.3011	5.72451	3	29	3	1	559	63.133	5.59	1200000	2000000		1100000		1200000	0.174	1.79137	3
FALSE	High	Master Protein	B0YIW2	Apolipoprotein C-III OS=Homo sapiens GN=APOC3 PE=1 SV=1	0	119.756	52.9915	7	316	7	1	117	12.807	8.18	5700000	14000000	55000000	160000000	15000000	29000000	14.849	1037.22	7
FALSE	High	Master Protein	P35527	Keratin, type I cytoskeletal 9 OS=Homo sapiens GN=KRT9 PE=1 SV=3	0	110.289	38.2022	20	419	19	1	623	62.027	5.24	2800000	4100000	7800000	4400000	9100000	2800000	2.548	488.907	20
FALSE	High	Master Protein	P00736	Complement C1r subcomponent OS=Homo sapiens GN=C1R PE=1 SV=2	0	61.1337	11.9149	9	185	9	1	705	80.067	6.21	2100000	6700000	4500000				0.714	265.556	9
FALSE	High	Master Protein	P33151	Cadherin-5 OS=Homo sapiens GN=CDH5 PE=1 SV=5	0	37.8699	9.43878	7	78	7	1	784	87.474	5.43				15000000	2700000	1000000	0.409	153.289	7
FALSE	High	Master Protein	P0C0L5	Complement C4-B OS=Homo sapiens GN=C4B PE=1 SV=2	0	163.41	21.3303	27	450	27	1	1744	192.631	7.27	5500000	7700000	7600000	6000000	1100000		0.696	575.422	27
FALSE	High	Master Protein	Q14624	Inter-alpha-trypsin inhibitor heavy chain H4 OS=Homo sapiens GN=ITIH4 PE=1 SV=4	0	125.416	22.4731	17	193	17	1	930	103.293	6.98	2400000	3700000	12000000	54000000			0.856	408.721	17
FALSE	High	Master Protein	P02790	Hemopexin OS=Homo sapiens GN=HPX PE=1 SV=2	0	47.4259	18.1818	10	135	10	1	462	51.643	7.02				33000000			1.054	233.758	10
FALSE	High	Master Protein	P02774-3	Isoform 3 of Vitamin D-binding protein OS=Homo sapiens GN=GC	0	28.65	8.92495	6	45	6	1	493	55.087	5.74				19000000	13000000		0.401	80.9901	6
FALSE	High	Master Protein	O95445	Apolipoprotein M OS=Homo sapiens GN=APOM PE=1 SV=2	0	63.0923	18.617	6	299	6	1	188	21.239	6.01	8100000	76000000	310000000	13000000			4.179	493.341	6
FALSE	High	Master Protein	P02766	Transthyretin OS=Homo sapiens GN=TTR PE=1 SV=1	0	42.9519	34.6939	5	88	5	1	147	15.877	5.76		530000	2900000	2200000	3900000	17000000	2.511	214.842	5
FALSE	High	Master Protein	P35542	Serum amyloid A-4 protein OS=Homo sapiens GN=SAA4 PE=1 SV=2	0	157.516	60.7692	9	2050	9	1	130	14.737	9.07	14000000	320000000	1900000000	420000000	1600000	730000	33.551	4575.6	9
FALSE	High	Master Protein	P02649	Apolipoprotein E OS=Homo sapiens GN=APOE PE=1 SV=1	0	402.716	82.3344	39	2542	39	1	317	36.132	5.73	81000000	140000000	80000000	190000000	160000000	40000000	126.98	5163.13	39
FALSE	High	Master Protein	Q9Y6R7	IgGFc-binding protein OS=Homo sapiens GN=FCGBP PE=1 SV=3	0	17.4374	2.34968	5	18	5	1	5405	571.639	5.34	1400000						0.051	15.1468	5
FALSE	High	Master Protein	P01781	Ig heavy chain V-III region GAL OS=Homo sapiens PE=1 SV=1	0	18.6601	31.0345	3	33	3	1	116	12.722	8.48	860000	2000000					0.995	35.7438	3
FALSE	High	Master Protein	P01011	Alpha-1-antichymotrypsin OS=Homo sapiens GN=SERPINA3 PE=1 SV=2	0	94.7866	27.4232	12	143	12	1	423	47.621	5.52		1400000	2400000	12000000	1000000		1.626	214.318	12
FALSE	High	Master Protein	Q15166	Serum paraoxonase/lactonase 3 OS=Homo sapiens GN=PON3 PE=1 SV=3	0	43.9819	21.7514	7	204	5	1	354	39.582	5.41	2800000	11000000	17000000	50000000	12000000	26000000	1.031	306.461	7
FALSE	High	Master Protein	P60709	Actin, cytoplasmic 1 OS=Homo sapiens GN=ACTB PE=1 SV=1	0	30.1845	18.1333	6	77	6	1	375	41.71	5.48	3000000	3400000	2900000	6900000	2300000	220000	0.738	103.971	6
FALSE	High	Master Protein	P01023	Alpha-2-macroglobulin OS=Homo sapiens GN=A2M PE=1 SV=3	0	177.139	18.9959	25	547	22	1	1474	163.188	6.46	14000000	2200000					0.963	764.086	25
FALSE	High	Master Protein	O14791-2	Isoform 2 of Apolipoprotein L1 OS=Homo sapiens GN=APOL1	0	172.447	26.57	15	1556	15	1	414	45.89	6.29	19000000	630000000	130000000	8400000	5500000	600000	5.629	2463.44	15
FALSE	High	Master Protein	B3KUE5	Phospholipid transfer protein OS=Homo sapiens GN=PLTP PE=1 SV=1	0	49.3571	17.3489	8	85	8	1	513	56.598	6.64	4000000	17000000	15000000				1.062	151.352	8
FALSE	High	Master Protein	P01859	Ig gamma-2 chain C region OS=Homo sapiens GN=IGHG2 PE=1 SV=2	0	142.62	23.6196	10	2369	4	1	326	35.878	7.59	230000000	22000000	3700000				5.579	4041.98	10
FALSE	High	Master Protein	Q14623	Indian hedgehog protein OS=Homo sapiens GN=IHH PE=1 SV=4	0	20.1684	13.1387	3	27	3	1	411	45.222	8.76		330000	2400000				0.241	31.6625	3
FALSE	High	Master Protein	P09871	Complement C1s subcomponent OS=Homo sapiens GN=C1S PE=1 SV=1	0	75.0485	12.936	8	144	8	1	688	76.635	4.96	2300000	4200000	7700000	33000000			0.947	281.93	8
FALSE	High	Master Protein	P55056	Apolipoprotein C-IV OS=Homo sapiens GN=APOC4 PE=1 SV=1	0	21.6111	27.5591	4	44	3	1	127	14.543	8.92		3900000	3300000				1.31	23.1036	4
FALSE	High	Master Protein	P07225	Vitamin K-dependent protein S OS=Homo sapiens GN=PROS1 PE=1 SV=1	0	120.627	17.3077	11	524	11	1	676	75.074	5.67	12000000	21000000	47000000	74000000	540000	340000	1.154	1161.98	11
FALSE	High	Master Protein	P35908	Keratin, type II cytoskeletal 2 epidermal OS=Homo sapiens GN=KRT2 PE=1 SV=2	0	65.7981	19.7183	12	147	8	1	639	65.393	8	3000000	1400000	2100000	880000	4500000	5900000	0.758	239.033	12
FALSE	High	Master Protein	P80748	Ig lambda chain V-III region LOI OS=Homo sapiens PE=1 SV=1	0	19.8989	37.8378	3	28	3	1	111	11.928	5.08	10000000	3400000					2.162	47.9411	3
FALSE	High	Master Protein	P04004	Vitronectin OS=Homo sapiens GN=VTN PE=1 SV=1	0	148.213	20.5021	13	1266	13	1	478	54.271	5.8	41000000	26000000	44000000	190000000	92000000	1500000	4.736	2800.41	13
FALSE	High	Master Protein	P02768	Serum albumin OS=Homo sapiens GN=ALB PE=1 SV=2	0	420.569	43.514	45	2781	45	1	609	69.321	6.28	9100000	21000000	75000000	88000000	2600000000	3900000	9	5937.35	45
FALSE	High	Master Protein	C9JV77	Alpha-2-HS-glycoprotein OS=Homo sapiens GN=AHSG PE=1 SV=1	0	58.1156	11.1413	4	38	4	1	368	39.387	5.72				7900000	6600000		1.239	118.014	4
FALSE	High	Master Protein	Q96KN2	Beta-Ala-His dipeptidase OS=Homo sapiens GN=CNDP1 PE=1 SV=4	0	39.0463	22.4852	8	78	8	1	507	56.67	5.3		1100000	800000	3800000	1300000		0.624	23.8184	8
FALSE	High	Master Protein	P01861	Ig gamma-4 chain C region OS=Homo sapiens GN=IGHG4 PE=1 SV=1	0	124.866	39.7554	14	1184	10	1	327	35.918	7.36	52000000	49000000	34000000				7.111	1495.07	14
FALSE	High	Master Protein	P08697	Alpha-2-antiplasmin OS=Homo sapiens GN=SERPINF2 PE=1 SV=3	0	16.8297	8.55397	3	12	3	1	491	54.531	6.29		1600000		4600000			0.359	15.7373	3
FALSE	High	Master Protein	C9JF17	Apolipoprotein D (Fragment) OS=Homo sapiens GN=APOD PE=4 SV=1	0	41.7246	21.8605	6	190	6	1	215	24.142	5.6	6800000	7800000	18000000	28000000	7500000	3400000	1.683	247.408	6
FALSE	High	Master Protein	P27169	Serum paraoxonase/arylesterase 1 OS=Homo sapiens GN=PON1 PE=1 SV=3	0	159.007	45.9155	16	1343	14	1	355	39.706	5.22	18000000	65000000	83000000	340000000	160000000	98000000	8.006	2644.47	16
FALSE	High	Master Protein	P01857	Ig gamma-1 chain C region OS=Homo sapiens GN=IGHG1 PE=1 SV=1	0	122.964	38.4848	13	1227	5	1	330	36.083	8.19	130000000	14000000					4.109	1945.3	13
FALSE	High	Master Protein	P02760	Protein AMBP OS=Homo sapiens GN=AMBP PE=1 SV=1	0	15.4736	7.10227	3	93	3	1	352	38.974	6.25	790000	5100000	4000000	6400000	3800000	6200000	0.318	128.661	3
FALSE	High	Master Protein	P02747	Complement C1q subcomponent subunit C OS=Homo sapiens GN=C1QC PE=1 SV=3	0	20.9594	14.6939	4	43	4	1	245	25.757	8.41	9800000						0.778	122.833	4
FALSE	High	Master Protein	P19823	Inter-alpha-trypsin inhibitor heavy chain H2 OS=Homo sapiens GN=ITIH2 PE=1 SV=2	0	21.988	5.60254	4	26	4	1	946	106.397	6.86	1100000	810000	1600000				0.152	26.1159	4
FALSE	High	Master Protein	P02743	Serum amyloid P-component OS=Homo sapiens GN=APCS PE=1 SV=2	0	33.7934	28.2511	6	62	6	1	223	25.371	6.54		700000	22000000				1.894	109.895	6
FALSE	High	Master Protein	P13647	Keratin, type II cytoskeletal 5 OS=Homo sapiens GN=KRT5 PE=1 SV=3	0	21.3792	9.49153	6	29	4	1	590	62.34	7.74		440000			1100000	2200000	0.389	14.9268	6
FALSE	High	Master Protein	P01834	Ig kappa chain C region OS=Homo sapiens GN=IGKC PE=1 SV=1	0	61.4692	52.8302	4	1317	4	1	106	11.602	5.87	7700000	8500000	2900000	440000			4.623	1305.93	4
FALSE	High	Master Protein	Q9Y490	Talin-1 OS=Homo sapiens GN=TLN1 PE=1 SV=3	0	39.7653	4.7619	10	53	10	1	2541	269.599	6.07	520000	1100000	1100000	710000	840000		0.134	25.0927	10
FALSE	High	Master Protein	P02675	Fibrinogen beta chain OS=Homo sapiens GN=FGB PE=1 SV=2	0	424.685	52.7495	29	1763	29	1	491	55.892	8.27	650000000	110000000	5400000	11000000		1200000	27.804	4115.36	29
FALSE	High	Master Protein	P01008	Antithrombin-III OS=Homo sapiens GN=SERPINC1 PE=1 SV=1	0	43.6146	22.1983	6	55	6	1	464	52.569	6.71		700000	720000	9500000			0.482	110.504	6
FALSE	High	Master Protein	P48740-2	Isoform 2 of Mannan-binding lectin serine protease 1 OS=Homo sapiens GN=MASP1	0	19.8889	5.49451	3	26	3	1	728	81.808	5.12		640000	1300000	6500000			0.151	43.4481	3
FALSE	High	Master Protein	P04217	Alpha-1B-glycoprotein OS=Homo sapiens GN=A1BG PE=1 SV=4	0	86.6665	21.4141	11	98	11	1	495	54.22	5.86				34000000	1100000		2.02	295.331	11
FALSE	High	Master Protein	V9GYM3	Apolipoprotein A-II OS=Homo sapiens GN=APOA2 PE=1 SV=1	0	119.114	24.0602	10	1137	10	1	133	14.905	8.27	14000000	150000000	2700000000	1000000000	12000000		49.119	2695.59	10
FALSE	High	Master Protein	P12259	Coagulation factor V OS=Homo sapiens GN=F5 PE=1 SV=4	0	43.9106	5.53058	10	65	10	1	2224	251.546	6.05	560000	1000000	2800000	1600000		1000000	0.191	10.6827	10
FALSE	High	Master Protein	P01009	Alpha-1-antitrypsin OS=Homo sapiens GN=SERPINA1 PE=1 SV=3	0	220.923	48.3254	24	826	24	1	418	46.707	5.59	3400000	11000000	49000000	89000000	110000000	1800000	10.548	1653.46	24
FALSE	High	Master Protein	Q6UX71	Plexin domain-containing protein 2 OS=Homo sapiens GN=PLXDC2 PE=1 SV=1	0	20.2495	9.07372	4	34	4	1	529	59.546	6.46	1200000	1500000	1000000	4100000			0.311	27.1713	4
FALSE	High	Master Protein	P68871	Hemoglobin subunit beta OS=Homo sapiens GN=HBB PE=1 SV=2	0	30.8537	44.2177	5	143	5	1	147	15.988	7.28	4900000	620000	570000	740000	190000		1.61	141.524	5
FALSE	High	Master Protein	K7ER74	Protein APOC4-APOC2 OS=Homo sapiens GN=APOC4-APOC2 PE=4 SV=1	0	76.5983	26.4045	9	226	8	1	178	20.036	6.64		2300000	39000000	28000000			7.111	541.641	9
FALSE	High	Master Protein	P02671	Fibrinogen alpha chain OS=Homo sapiens GN=FGA PE=1 SV=2	0	619.345	40.8776	52	6641	52	1	866	94.914	6.01	660000000	270000000	180000000	190000000	26000000	37000000	27.775	13388.1	52
FALSE	High	Master Protein	E7ETH0	Complement factor I light chain OS=Homo sapiens GN=CFI PE=3 SV=1	0	62.0364	16.0745	9	91	9	1	591	66.581	7.59		520000	38000000				0.8	140.144	9
FALSE	High	Master Protein	P18428	Lipopolysaccharide-binding protein OS=Homo sapiens GN=LBP PE=1 SV=3	0	12.1147	9.56341	3	17	3	1	481	53.35	6.7		780000	990000				0.269	2.72905	3
FALSE	High	Master Protein	P01024	Complement C3 OS=Homo sapiens GN=C3 PE=1 SV=2	0	745.064	46.362	78	2084	78	1	1663	187.03	6.4	17000000	43000000	190000000	13000000	7400000	680000	5.332	4499.1	78
FALSE	High	Master Protein	P00450	Ceruloplasmin OS=Homo sapiens GN=CP PE=1 SV=1	0	7.50466	3.47418	3	6	3	1	1065	122.128	5.72			740000	1600000			0.105	1.6214	3
FALSE	High	Master Protein	P04264	Keratin, type II cytoskeletal 1 OS=Homo sapiens GN=KRT1 PE=1 SV=6	0	187.239	37.7329	28	534	25	1	644	65.999	8.12	10000000	10000000	21000000	12000000	20000000	20000000	4.142	964.136	28
FALSE	High	Master Protein	P00739-2	Isoform 2 of Haptoglobin-related protein OS=Homo sapiens GN=HPR	0	123.266	30.6494	16	387	5	1	385	43.049	7.08	6200000	17000000	20000000	14000000			4.298	772.502	16
FALSE	High	Master Protein	P13645	Keratin, type I cytoskeletal 10 OS=Homo sapiens GN=KRT10 PE=1 SV=6	0	99.4353	23.2877	17	340	14	1	584	58.792	5.21	3500000	4200000	8300000	6500000	6200000	6800000	2.275	522.654	17
FALSE	High	Master Protein	P80108	Phosphatidylinositol-glycan-specific phospholipase D OS=Homo sapiens GN=GPLD1 PE=1 SV=3	0	137.653	28.6905	21	310	21	1	840	92.278	6.37	3200000	11000000	13000000	2700000			1.534	610.377	21
FALSE	High	Master Protein	P00738	Haptoglobin OS=Homo sapiens GN=HP PE=1 SV=1	0	136.702	32.266	19	422	8	1	406	45.177	6.58	40000000	13000000					3.977	841.288	19
FALSE	High	Master Protein	Q08380	Galectin-3-binding protein OS=Homo sapiens GN=LGALS3BP PE=1 SV=1	0	37.3647	17.7778	9	119	9	1	585	65.289	5.27	2100000	4300000	790000	690000			0.701	91.9054	9

## Sheet: Participant_4
Checked	Protein FDR Confidence	Master	Accession	Description	Exp. q-value	Sum PEP Score	Coverage	# Peptides	# PSMs	# Unique Peptides	# Protein Groups	# AAs	MW [kDa]	calc. pI	Area: Participant 4, alpha0	Area: Participant 4, alpha1	Area: Participant 4, alpha2	Area: Participant 4, alpha3	Area: Participant 4, prebeta	Area: Participant 4, prebeta-b	emPAI	Score A2 Sequest HT	# Peptides A2 Sequest HT
FALSE	High	Master Protein	P02647	Apolipoprotein A-I OS=Homo sapiens GN=APOA1 PE=1 SV=1	0	702.563	92.1348	52	19271	52	1	267	30.759	5.76	230000000	2000000000	8800000000	34000000000	1200000000	330000000	5178.48	38272	52
FALSE	High	Master Protein	P02768	Serum albumin OS=Homo sapiens GN=ALB PE=1 SV=2	0	358.712	38.7521	39	5771	39	1	609	69.321	6.28	53000000	62000000	140000000	660000000	17000000000	11000000	7.532	11101.6	39
FALSE	High	Master Protein	P06727	Apolipoprotein A-IV OS=Homo sapiens GN=APOA4 PE=1 SV=3	0	619.924	74.2424	56	2919	56	1	396	45.371	5.38	4800000	3500000	4800000	110000000	1300000000	6300000	761.699	6679.29	56
FALSE	High	Master Protein	P02751	Fibronectin OS=Homo sapiens GN=FN1 PE=1 SV=4	0	811.442	33.6966	70	2847	70	1	2386	262.46	5.71	1300000000	33000000	23000000	22000000	9700000		5.225	7858.69	70
FALSE	High	Master Protein	P01009	Alpha-1-antitrypsin OS=Homo sapiens GN=SERPINA1 PE=1 SV=3	0	294.974	53.8278	27	2232	27	1	418	46.707	5.59	54000000	48000000	110000000	440000000	750000000	21000000	19.535	4144.23	27
FALSE	High	Master Protein	P01024	Complement C3 OS=Homo sapiens GN=C3 PE=1 SV=2	0	648.896	47.8052	74	2082	74	1	1663	187.03	6.4	68000000	99000000	260000000	46000000	21000000	3400000	4.501	4827.9	74
FALSE	High	Master Protein	P02671	Fibrinogen alpha chain OS=Homo sapiens GN=FGA PE=1 SV=2	0	361.766	33.6028	35	2022	35	1	866	94.914	6.01	620000000	210000000	32000000	69000000	5700000	7500000	7.929	4465.79	35
FALSE	High	Master Protein	P02649	Apolipoprotein E OS=Homo sapiens GN=APOE PE=1 SV=1	0	314.927	78.2334	31	1771	31	1	317	36.132	5.73	120000000	200000000	180000000	190000000	20000000	2500000	55.234	3590.02	31
FALSE	High	Master Protein	P0CG05	Ig lambda-2 chain C regions OS=Homo sapiens GN=IGLC2 PE=1 SV=1	0	60.3435	52.8302	6	1536	4	1	106	11.287	7.24	180000000	58000000	2000000	16000000			6.743	2864.25	6
FALSE	High	Master Protein	P01834	Ig kappa chain C region OS=Homo sapiens GN=IGKC PE=1 SV=1	0	81.235	52.8302	5	1522	5	1	106	11.602	5.87	69000000	15000000	1400000	1700000			6.499	3250.34	5
FALSE	High	Master Protein	C9JC84	Fibrinogen gamma chain OS=Homo sapiens GN=FGG PE=1 SV=1	0	281.37	41.8655	24	1502	16	1	461	52.304	5.63	710000000	110000000	20000000	46000000	8600000	15000000	14.013	3898.66	24
FALSE	High	Master Protein	P04004	Vitronectin OS=Homo sapiens GN=VTN PE=1 SV=1	0	124.364	18.2008	11	1465	11	1	478	54.271	5.8	190000000	46000000	42000000	210000000	20000000	430000	3.894	3151.06	11
FALSE	High	Master Protein	P02675	Fibrinogen beta chain OS=Homo sapiens GN=FGB PE=1 SV=2	0	377.113	52.3422	31	1347	31	1	491	55.892	8.27	420000000	230000000	18000000	2300000			20.102	3645.58	31
FALSE	High	Master Protein	P01859	Ig gamma-2 chain C region OS=Homo sapiens GN=IGHG2 PE=1 SV=2	0	126.763	26.0736	10	1326	4	1	326	35.878	7.59	160000000	240000					6.305	2832.74	10
FALSE	High	Master Protein	F5H4W9	Serum paraoxonase/arylesterase 1 OS=Homo sapiens GN=PON1 PE=4 SV=1	0	137.207	41.9718	13	1316	11	1	355	39.678	4.88	62000000	31000000	74000000	300000000	150000000	220000000	7.913	2865.07	13
FALSE	High	Master Protein	P01857	Ig gamma-1 chain C region OS=Homo sapiens GN=IGHG1 PE=1 SV=1	0	143.209	36.6667	12	1270	5	1	330	36.083	8.19	1200000000	67000000	2600000				4.623	2931.81	12
FALSE	High	Master Protein	V9GYM3	Apolipoprotein A-II OS=Homo sapiens GN=APOA2 PE=1 SV=1	0	70.6712	20.3008	9	1195	9	1	133	14.905	8.27	69000000	500000000	3400000000	6900000000	49000000	10000000	18.953	2925.37	9
FALSE	High	Master Protein	P02787	Serotransferrin OS=Homo sapiens GN=TF PE=1 SV=3	0	331.797	29.7994	27	1146	27	1	698	77.014	7.12	770000	4300000	160000000	400000000			5.261	2861.86	27
FALSE	High	Master Protein	P35542	Serum amyloid A-4 protein OS=Homo sapiens GN=SAA4 PE=1 SV=2	0	104.148	55.3846	7	1091	7	1	130	14.737	9.07	10000000	110000000	450000000	340000000		720000	13.251	2443.18	7
FALSE	High	Master Protein	P04114	Apolipoprotein B-100 OS=Homo sapiens GN=APOB PE=1 SV=2	0	616.506	23.9097	99	1081	99	1	4563	515.283	7.05	35000000	4100000	4200000				0.948	1732.37	99
FALSE	High	Master Protein	P01023	Alpha-2-macroglobulin OS=Homo sapiens GN=A2M PE=1 SV=3	0	407.351	34.1927	46	997	46	1	1474	163.188	6.46	160000000	10000000	3000000	12000000			3.431	2328.42	46
FALSE	High	Master Protein	P10909-2	Isoform 2 of Clusterin OS=Homo sapiens GN=CLU	0	180.284	31.7365	19	991	19	1	501	57.796	6.68	240000000	40000000	28000000	74000000	4100000		3.549	2140.7	19
FALSE	High	Master Protein	P01861	Ig gamma-4 chain C region OS=Homo sapiens GN=IGHG4 PE=1 SV=1	0	129.339	41.5902	11	988	6	1	327	35.918	7.36	47000000	13000000	2000000				6.305	1741	11
FALSE	High	Master Protein	O14791-2	Isoform 2 of Apolipoprotein L1 OS=Homo sapiens GN=APOL1	0	163.795	42.7536	20	941	20	1	414	45.89	6.29	120000000	350000000	130000000	40000000	1900000	3000000	10.788	1911.67	20
FALSE	High	Master Protein	P04264	Keratin, type II cytoskeletal 1 OS=Homo sapiens GN=KRT1 PE=1 SV=6	0	275.305	52.795	37	899	32	1	644	65.999	8.12	9900000	17000000	16000000	31000000	48000000	24000000	9.525	1822.3	37
FALSE	High	Master Protein	P01871-2	Isoform 2 of Ig mu chain C region OS=Homo sapiens GN=IGHM	0	137.989	28.3298	17	886	17	1	473	51.758	6.15	160000000	1500000					3.217	1874.6	17
FALSE	High	Master Protein	P00738	Haptoglobin OS=Homo sapiens GN=HP PE=1 SV=1	0	187.553	30.0493	18	883	9	1	406	45.177	6.58	1200000000	320000000	3700000	6700000		600000	4.722	2534.97	18
FALSE	High	Master Protein	P00739-2	Isoform 2 of Haptoglobin-related protein OS=Homo sapiens GN=HPR	0	166.913	26.4935	14	870	5	1	385	43.049	7.08	260000000	210000000	97000000	74000000	5500000		4.736	2534.81	14
FALSE	High	Master Protein	P0C0L5	Complement C4-B OS=Homo sapiens GN=C4B PE=1 SV=2	0	259.704	25.5734	37	700	5	1	1744	192.631	7.27	5700000	1500000	4000000	29000000	3500000		1.251	1416.79	37
FALSE	High	Master Protein	P35527	Keratin, type I cytoskeletal 9 OS=Homo sapiens GN=KRT9 PE=1 SV=3	0	163.094	48.6356	24	673	23	1	623	62.027	5.24	3500000	9700000	8000000	17000000	28000000	17000000	4.309	1100.99	24
FALSE	High	Master Protein	P13645	Keratin, type I cytoskeletal 10 OS=Homo sapiens GN=KRT10 PE=1 SV=6	0	131.554	35.274	23	569	17	1	584	58.792	5.21	5500000	8500000	9600000	15000000	20000000	6800000	5.136	1001.93	23
FALSE	High	Master Protein	P02790	Hemopexin OS=Homo sapiens GN=HPX PE=1 SV=2	0	119.541	33.1169	17	501	17	1	462	51.643	7.02	1500000	340000	3200000	270000000			3.87	886.766	17
FALSE	High	Master Protein	C9JF17	Apolipoprotein D (Fragment) OS=Homo sapiens GN=APOD PE=4 SV=1	0	57.9945	21.8605	8	496	8	1	215	24.142	5.6	17000000	14000000	30000000	73000000	18000000	11000000	3.394	639.689	8
FALSE	High	Master Protein	P07225	Vitamin K-dependent protein S OS=Homo sapiens GN=PROS1 PE=1 SV=1	0	122.633	19.5266	14	453	14	1	676	75.074	5.67	24000000	19000000	30000000	90000000		380000	1.512	1113.57	14
FALSE	High	Master Protein	Q14624	Inter-alpha-trypsin inhibitor heavy chain H4 OS=Homo sapiens GN=ITIH4 PE=1 SV=4	0	140.915	28.3871	19	353	19	1	930	103.293	6.98	12000000	8300000	20000000	63000000			1.13	767.474	19
FALSE	High	Master Protein	P01011	Alpha-1-antichymotrypsin OS=Homo sapiens GN=SERPINA3 PE=1 SV=2	0	114.575	27.4232	13	342	13	1	423	47.621	5.52	12000000	10000000	15000000	66000000	6800000	1200000	2.047	724.079	13
FALSE	High	Master Protein	P01019	Angiotensinogen OS=Homo sapiens GN=AGT PE=1 SV=1	0	86.7909	21.6495	11	321	11	1	485	53.121	6.32	12000000	12000000	17000000	24000000	1300000		2.455	638.505	11
FALSE	High	Master Protein	P80108	Phosphatidylinositol-glycan-specific phospholipase D OS=Homo sapiens GN=GPLD1 PE=1 SV=3	0	103.777	24.6429	17	297	17	1	840	92.278	6.37	5500000	8300000	9900000	5400000			1.123	634.804	17
FALSE	High	Master Protein	P01008	Antithrombin-III OS=Homo sapiens GN=SERPINC1 PE=1 SV=1	0	151.738	41.8103	17	290	17	1	464	52.569	6.71	3300000	3500000	10000000	110000000	950000	580000	2.639	667.691	17
FALSE	High	Master Protein	P35908	Keratin, type II cytoskeletal 2 epidermal OS=Homo sapiens GN=KRT2 PE=1 SV=2	0	107.443	35.0548	22	279	16	1	639	65.393	8	1800000	2800000	1700000	8400000	7600000	5600000	1.812	528.281	22
FALSE	High	Master Protein	Q15166	Serum paraoxonase/lactonase 3 OS=Homo sapiens GN=PON3 PE=1 SV=3	0	52.3272	27.4011	9	231	7	1	354	39.582	5.41	12000000	14000000	23000000	73000000	28000000	18000000	1.424	420.824	9
FALSE	High	Master Protein	P02533	Keratin, type I cytoskeletal 14 OS=Homo sapiens GN=KRT14 PE=1 SV=4	0	60.3873	23.0932	12	216	3	1	472	51.529	5.16					2100000		1.198	352.899	12
FALSE	High	Master Protein	Q96KN2	Beta-Ala-His dipeptidase OS=Homo sapiens GN=CNDP1 PE=1 SV=4	0	75.8678	31.5582	13	211	13	1	507	56.67	5.3	1100000	1900000	3700000	11000000	5800000		1.198	226.17	13
FALSE	High	Master Protein	P08779	Keratin, type I cytoskeletal 16 OS=Homo sapiens GN=KRT16 PE=1 SV=4	0	71.5949	31.5011	16	207	8	1	473	51.236	5.05		810000			1600000	1500000	1.966	314.51	16
FALSE	High	Master Protein	P00736	Complement C1r subcomponent OS=Homo sapiens GN=C1R PE=1 SV=2	0	49.7401	8.08511	6	193	4	1	705	80.067	6.21	12000000	7700000	2300000				0.48	290.272	6
FALSE	High	Master Protein	P68871	Hemoglobin subunit beta OS=Homo sapiens GN=HBB PE=1 SV=2	0	100.857	63.9456	9	174	9	1	147	15.988	7.28	97000000	8700000	1200000	3200000	360000		11.115	370.114	9
FALSE	High	Master Protein	B0YIW2	Apolipoprotein C-III OS=Homo sapiens GN=APOC3 PE=1 SV=1	0	50.3286	33.3333	5	167	5	1	117	12.807	8.18		4500000	6500000	95000000	1600000	8200000	4.012	440.371	5
FALSE	High	Master Protein	P12259	Coagulation factor V OS=Homo sapiens GN=F5 PE=1 SV=4	0	51.0654	5.21583	9	164	9	1	2224	251.546	6.05	4000000	1100000	3600000	6700000		630000	0.17	115.523	9
FALSE	High	Master Protein	P02766	Transthyretin OS=Homo sapiens GN=TTR PE=1 SV=1	0	51.447	34.6939	5	158	5	1	147	15.877	5.76	4000000	870000	910000	7300000	4000000	93000000	2.511	289.6	5
FALSE	High	Master Protein	B4E1Z4	Complement factor B OS=Homo sapiens GN=CFB PE=2 SV=1	0	70.6883	11.7694	15	150	15	1	1266	140.853	7.18	6000000	13000000	11000000	5400000			0.499	250.758	15
FALSE	High	Master Protein	P02743	Serum amyloid P-component OS=Homo sapiens GN=APCS PE=1 SV=2	0	78.8204	36.7713	13	142	13	1	223	25.371	6.54	2100000	6300000	120000000				10.938	328.341	13
FALSE	High	Master Protein	P19827	Inter-alpha-trypsin inhibitor heavy chain H1 OS=Homo sapiens GN=ITIH1 PE=1 SV=3	0	68.4693	16.2459	12	133	12	1	911	101.326	6.79	7000000	3500000	7500000	9300000			0.624	249.38	12
FALSE	High	Master Protein	O95445	Apolipoprotein M OS=Homo sapiens GN=APOM PE=1 SV=2	0	33.365	18.617	5	133	5	1	188	21.239	6.01	8300000	40000000	59000000	9200000			1.683	226.377	5
FALSE	High	Master Protein	P04217	Alpha-1B-glycoprotein OS=Homo sapiens GN=A1BG PE=1 SV=4	0	78.5092	29.2929	10	131	10	1	495	54.22	5.86				110000000	3100000		1.754	363.158	10
FALSE	High	Master Protein	B4E1F0	Plasma protease C1 inhibitor OS=Homo sapiens GN=SERPING1 PE=2 SV=1	0	49.2443	13.6634	7	131	7	1	505	55.734	6.4	3000000	8500000	15000000	17000000			0.778	174.642	7
FALSE	High	Master Protein	P13647	Keratin, type II cytoskeletal 5 OS=Homo sapiens GN=KRT5 PE=1 SV=3	0	63.9983	22.8814	16	128	7	1	590	62.34	7.74		680000	780000	1300000	3500000	3300000	1.404	141.387	16
FALSE	High	Master Protein	P01042-2	Isoform LMW of Kininogen-1 OS=Homo sapiens GN=KNG1	0	73.3307	18.9696	9	128	9	1	427	47.853	6.65		460000	1600000	100000000		970000	0.983	256.249	9
FALSE	High	Master Protein	E7ETH0	Complement factor I light chain OS=Homo sapiens GN=CFI PE=3 SV=1	0	48.9704	14.3824	7	119	7	1	591	66.581	7.59		2500000	20000000	5300000			0.409	217.371	7
FALSE	High	Master Protein	P19823	Inter-alpha-trypsin inhibitor heavy chain H2 OS=Homo sapiens GN=ITIH2 PE=1 SV=2	0	51.2714	15.222	10	112	10	1	946	106.397	6.86	12000000	4800000	5700000	6400000			0.425	160.864	10
FALSE	High	Master Protein	P08603	Complement factor H OS=Homo sapiens GN=CFH PE=1 SV=4	0	99.7532	13.0788	14	112	13	1	1231	139.005	6.61	81000000	5200000					0.569	285.486	14
FALSE	High	Master Protein	K7ER74	Protein APOC4-APOC2 OS=Homo sapiens GN=APOC4-APOC2 PE=4 SV=1	0	35.7183	20.2247	5	95	5	1	178	20.036	6.64			8800000	47000000			2.511	200.762	5
FALSE	High	Master Protein	P09871	Complement C1s subcomponent OS=Homo sapiens GN=C1S PE=1 SV=1	0	44.9152	12.936	8	89	7	1	688	76.635	4.96		2600000	3000000	22000000			0.725	192.673	8
FALSE	High	Master Protein	P18428	Lipopolysaccharide-binding protein OS=Homo sapiens GN=LBP PE=1 SV=3	0	20.1238	12.6819	5	87	5	1	481	53.35	6.7	1500000	1100000	1300000				0.487	5.04079	5
FALSE	High	Master Protein	P19652	Alpha-1-acid glycoprotein 2 OS=Homo sapiens GN=ORM2 PE=1 SV=2	0	31.8489	20.8955	6	86	4	1	201	23.588	5.11	20000000	9800000	7700000	2300000	920000	1100000	1.448	141.415	6
FALSE	High	Master Protein	P02654	Apolipoprotein C-I OS=Homo sapiens GN=APOC1 PE=1 SV=1	0	37.4356	28.9157	5	86	5	1	83	9.326	8.47		2300000	3700000	24000000			38.811	151.849	5
FALSE	High	Master Protein	P69905	Hemoglobin subunit alpha OS=Homo sapiens GN=HBA1 PE=1 SV=2	0	84.9081	54.2254	6	86	6	1	142	15.248	8.68	97000000	8800000	2000000				11.328	187.42	6
FALSE	High	Master Protein	D6RF35	Vitamin D-binding protein OS=Homo sapiens GN=GC PE=1 SV=1	0	44.1757	11.9748	8	82	8	1	476	52.986	5.52				71000000	15000000		0.725	132.292	8
FALSE	High	Master Protein	P02753	Retinol-binding protein 4 OS=Homo sapiens GN=RBP4 PE=1 SV=3	0	20.5311	16.4179	4	81	4	1	201	22.995	6.07					3600000	1400000	1.61	15.8655	4
FALSE	High	Master Protein	P04180	Phosphatidylcholine-sterol acyltransferase OS=Homo sapiens GN=LCAT PE=1 SV=1	0	55.2575	22.9545	7	79	7	1	440	49.546	6.11		530000	1200000	21000000	2800000		1.089	133.703	7
FALSE	High	Master Protein	P02760	Protein AMBP OS=Homo sapiens GN=AMBP PE=1 SV=1	0	12.6768	8.80682	3	78	3	1	352	38.974	6.25	6400000	6200000	4600000	7400000	5100000	26000000	0.318	117.058	3
FALSE	High	Master Protein	P04196	Histidine-rich glycoprotein OS=Homo sapiens GN=HRG PE=1 SV=1	0	36.3536	15.4286	6	75	6	1	525	59.541	7.5	2200000	1900000	3400000	7100000			0.54	82.8843	6
FALSE	High	Master Protein	B3KUE5	Phospholipid transfer protein OS=Homo sapiens GN=PLTP PE=1 SV=1	0	21.5078	9.55166	4	63	4	1	513	56.598	6.64	4800000	8700000	6600000				0.301	122.822	4
FALSE	High	Master Protein	P22792	Carboxypeptidase N subunit 2 OS=Homo sapiens GN=CPN2 PE=1 SV=3	0	32.5151	12.844	6	62	6	1	545	60.518	5.99		1300000	7500000				0.738	81.485	6
FALSE	High	Master Protein	P11597	Cholesteryl ester transfer protein OS=Homo sapiens GN=CETP PE=1 SV=2	0	36.9642	17.0385	7	61	7	1	493	54.721	6.09	1800000	2900000	17000000				0.748	106.602	7
FALSE	High	Master Protein	P0DJI8	Serum amyloid A-1 protein OS=Homo sapiens GN=SAA1 PE=1 SV=1	0	52.7758	59.0164	6	55	4	1	122	13.524	6.79				4500000			4.337	193.389	6
FALSE	High	Master Protein	Q08380	Galectin-3-binding protein OS=Homo sapiens GN=LGALS3BP PE=1 SV=1	0	27.1531	10.2564	5	54	5	1	585	65.289	5.27	5300000	980000	990000	1400000			0.343	50.4574	5
FALSE	High	Master Protein	P06316	Ig lambda chain V-I region BL2 OS=Homo sapiens PE=2 SV=1	0	28.9768	16.1538	3	50	3	1	130	13.556	7.77	45000000	31000000					4.179	120.163	3
FALSE	High	Master Protein	C9JV77	Alpha-2-HS-glycoprotein OS=Homo sapiens GN=AHSG PE=1 SV=1	0	37.4868	10.0543	3	49	3	1	368	39.387	5.72				35000000	19000000		0.778	163.863	3
FALSE	High	Master Protein	P08697	Alpha-2-antiplasmin OS=Homo sapiens GN=SERPINF2 PE=1 SV=3	0	35.7633	17.3116	5	49	5	1	491	54.531	6.29	2700000	2500000	1300000	11000000			0.711	94.7334	5
FALSE	High	Master Protein	P02747	Complement C1q subcomponent subunit C OS=Homo sapiens GN=C1QC PE=1 SV=3	0	27.717	22.0408	5	48	5	1	245	25.757	8.41	25000000	3200000	3300000	7900000	14000000		1.054	141.536	5
FALSE	High	Master Protein	P00747	Plasminogen OS=Homo sapiens GN=PLG PE=1 SV=2	0	28.3538	7.40741	5	48	5	1	810	90.51	7.24	18000000						0.254	100.094	5
FALSE	High	Master Protein	Q9UHG3	Prenylcysteine oxidase 1 OS=Homo sapiens GN=PCYOX1 PE=1 SV=3	0	45.0777	22.3762	10	47	10	1	505	56.604	6.18		560000	3100000	640000			1.054	34.6715	10
FALSE	High	Master Protein	P01031	Complement C5 OS=Homo sapiens GN=C5 PE=1 SV=4	0	18.2016	2.74463	5	43	5	1	1676	188.186	6.52	7300000	5100000	5400000				0.102	59.8138	5
FALSE	High	Master Protein	P29622	Kallistatin OS=Homo sapiens GN=SERPINA4 PE=1 SV=3	0	11.2236	7.02576	3	42	3	1	427	48.511	7.75	2000000	1100000	1300000				0.241	28.9423	3
FALSE	High	Master Protein	P05546	Heparin cofactor 2 OS=Homo sapiens GN=SERPIND1 PE=1 SV=3	0	16.0399	6.81363	4	40	4	1	499	57.034	6.9	3300000	1700000	1800000				0.259	47.339	4
FALSE	High	Master Protein	H0YAC1	Plasma kallikrein heavy chain (Fragment) OS=Homo sapiens GN=KLKB1 PE=3 SV=1	0	21.838	6.99708	4	39	4	1	686	76.833	8.06	5600000	3100000	3100000				0.166	39.8225	4
FALSE	High	Master Protein	P07357	Complement component C8 alpha chain OS=Homo sapiens GN=C8A PE=1 SV=2	0	28.2531	8.21918	6	37	6	1	584	65.121	6.47		5200000	3000000				0.413	57.7453	6
FALSE	High	Master Protein	Q6UX71	Plexin domain-containing protein 2 OS=Homo sapiens GN=PLXDC2 PE=1 SV=1	0	21.3106	11.9093	5	37	5	1	529	59.546	6.46		1500000	1500000	4600000			0.403	40.3897	5
FALSE	High	Master Protein	G3XA98	Fibulin 5, isoform CRA_a OS=Homo sapiens GN=FBLN5 PE=4 SV=1	0	11.0493	6.95297	3	37	3	1	489	54.089	4.73					2300000		0.304	10.9944	3
FALSE	High	Master Protein	P01593	Ig kappa chain V-I region AG OS=Homo sapiens PE=1 SV=1	0	32.0636	42.5926	3	33	3	1	108	11.985	5.99	19000000	3500000					3.642	98.8887	3
FALSE	High	Master Protein	P07360	Complement component C8 gamma chain OS=Homo sapiens GN=C8G PE=1 SV=3	0	28.0098	37.1287	5	32	5	1	202	22.264	8.31		5400000	3000000				1.276	21.1993	5
FALSE	High	Master Protein	Q9Y6R7	IgGFc-binding protein OS=Homo sapiens GN=FCGBP PE=1 SV=3	0	49.5069	3.70028	11	32	11	1	5405	571.639	5.34	2200000						0.116	50.4736	11
FALSE	High	Master Protein	P06396	Gelsolin OS=Homo sapiens GN=GSN PE=1 SV=1	0	36.3831	14.0665	7	31	7	1	782	85.644	6.28			2100000	8200000	2600000	1200000	0.327	45.803	7
FALSE	High	Master Protein	P08519	Apolipoprotein(a) OS=Homo sapiens GN=LPA PE=1 SV=1	0	13.8252	8.09147	4	29	4	1	4548	500.995	5.88	21000000	7100000	3200000				0.044	37.6188	4
FALSE	High	Master Protein	P22352	Glutathione peroxidase 3 OS=Homo sapiens GN=GPX3 PE=1 SV=2	0	17.5146	19.0265	4	26	4	1	226	25.537	8.13				7300000	620000		0.668	26.7733	4
FALSE	High	Master Protein	P33151	Cadherin-5 OS=Homo sapiens GN=CDH5 PE=1 SV=5	0	20.2753	5.35714	3	26	3	1	784	87.474	5.43				8000000	1600000		0.158	64.5521	3
FALSE	High	Master Protein	P01781	Ig heavy chain V-III region GAL OS=Homo sapiens PE=1 SV=1	0	18.7589	31.0345	3	26	3	1	116	12.722	8.48	13000000	3600000					0.995	65.4175	3
FALSE	High	Master Protein	P48740-2	Isoform 2 of Mannan-binding lectin serine protease 1 OS=Homo sapiens GN=MASP1	0	17.7222	6.59341	4	25	3	1	728	81.808	5.12		560000		4800000			0.207	21.7652	4
FALSE	High	Master Protein	P00740	Coagulation factor IX OS=Homo sapiens GN=F9 PE=1 SV=2	0	18.2093	8.67679	3	22	3	1	461	51.745	5.47					3200000		0.218	40.0801	3
FALSE	High	Master Protein	Q9Y490	Talin-1 OS=Homo sapiens GN=TLN1 PE=1 SV=3	0	10.4674	1.2987	3	21	3	1	2541	269.599	6.07	500000	650000	400000		190000		0.038	2.11768	3
FALSE	High	Master Protein	P05160	Coagulation factor XIII B chain OS=Homo sapiens GN=F13B PE=1 SV=3	0	19.0924	4.84115	4	21	4	1	661	75.461	6.39		3700000	2800000				0.207	24.484	4
FALSE	High	Master Protein	P51884	Lumican OS=Homo sapiens GN=LUM PE=1 SV=2	0	19.5545	12.426	4	19	4	1	338	38.405	6.61			2200000	8300000			0.551	26.13	4
FALSE	High	Master Protein	P25311	Zinc-alpha-2-glycoprotein OS=Homo sapiens GN=AZGP1 PE=1 SV=2	0	26.8633	24.4966	5	17	5	1	298	34.237	6.05					4100000		0.73	22.7389	5
FALSE	High	Master Protein	P02746	Complement C1q subcomponent subunit B OS=Homo sapiens GN=C1QB PE=1 SV=3	0	16.4609	16.2055	4	16	4	1	253	26.704	8.63	10000000						0.668	37.388	4
FALSE	High	Master Protein	E7EX29	14-3-3 protein zeta/delta (Fragment) OS=Homo sapiens GN=YWHAZ PE=1 SV=1	0	12.0494	12.6016	3	16	3	1	246	28.019	4.92						2300000	0.35	18.2276	3
FALSE	High	Master Protein	Q8TDL5	BPI fold-containing family B member 1 OS=Homo sapiens GN=BPIFB1 PE=1 SV=1	0	16.4161	10.5372	4	15	4	1	484	52.408	7.23		1600000	1100000				0.346	14.999	4
FALSE	High	Master Protein	O75882	Attractin OS=Homo sapiens GN=ATRN PE=1 SV=2	0	18.8219	2.72918	3	14	3	1	1429	158.432	7.31		3300000					0.083	23.7751	3
FALSE	High	Master Protein	P67936	Tropomyosin alpha-4 chain OS=Homo sapiens GN=TPM4 PE=1 SV=3	0	11.8062	17.7419	4	14	4	1	248	28.504	4.69						630000	0.359	1.6038	4
FALSE	High	Master Protein	Q6Q788	Apolipoprotein A-V OS=Homo sapiens GN=APOA5 PE=1 SV=1	0	20.7597	17.7596	5	13	5	1	366	41.187	6.43		700000					0.468	9.39236	5
FALSE	High	Master Protein	Q14623	Indian hedgehog protein OS=Homo sapiens GN=IHH PE=1 SV=4	0	16.0009	13.1387	3	13	3	1	411	45.222	8.76		490000	1800000				0.241	10.7386	3
FALSE	High	Master Protein	P08185	Corticosteroid-binding globulin OS=Homo sapiens GN=SERPINA6 PE=1 SV=1	0	13.9719	8.39506	3	9	3	1	405	45.112	6.04				7000000	560000		0.35	17.7276	3
FALSE	High	Master Protein	P11021	78 kDa glucose-regulated protein OS=Homo sapiens GN=HSPA5 PE=1 SV=2	0	8.72832	6.26911	3	7	3	1	654	72.288	5.16					1900000	4200000	0.134	0	3

## Sheet: Participant_5
Checked	Protein FDR Confidence	Master	Accession	Description	Exp. q-value	Sum PEP Score	Coverage	# Peptides	# PSMs	# Unique Peptides	# Protein Groups	# AAs	MW [kDa]	calc. pI	Area: Participant 5, alpha0	Area: Participant 5, alpha1	Area: Participant 5, alpha2	Area: Participant 5, alpha3	Area: Participant 5, prebeta	Area: Participant 5, prebeta-b	emPAI	Score A2 Sequest HT	# Peptides A2 Sequest HT
FALSE	High	Master Protein	P02647	Apolipoprotein A-I OS=Homo sapiens GN=APOA1 PE=1 SV=1	0	995.437	87.2659	59	25334	59	1	267	30.759	5.76	47000000	8900000000	25000000000	20000000000	790000000	160000000	51793.7	51009.5	59
FALSE	High	Master Protein	P06727	Apolipoprotein A-IV OS=Homo sapiens GN=APOA4 PE=1 SV=3	0	746.023	78.0303	68	3418	68	1	396	45.371	5.38	1200000	14000000	9600000	90000000	1200000000	4400000	2760.7	7604.37	68
FALSE	High	Master Protein	P02768	Serum albumin OS=Homo sapiens GN=ALB PE=1 SV=2	0	390.603	46.4696	47	2911	47	1	609	69.321	6.28	5200000	31000000	36000000	180000000	4200000000	6000000	11.69	5259.94	47
FALSE	High	Master Protein	P02671	Fibrinogen alpha chain OS=Homo sapiens GN=FGA PE=1 SV=2	0	484.207	37.1824	44	2287	44	1	866	94.914	6.01	50000000	660000000	370000000	120000000	67000000	50000000	16.616	4798.66	44
FALSE	High	Master Protein	P02649	Apolipoprotein E OS=Homo sapiens GN=APOE PE=1 SV=1	0	370.603	74.1325	40	1608	40	1	317	36.132	5.73	32000000	250000000	160000000	120000000	31000000	4200000	126.98	3151.54	40
FALSE	High	Master Protein	P04004	Vitronectin OS=Homo sapiens GN=VTN PE=1 SV=1	0	156.716	25.7322	17	1531	17	1	478	54.271	5.8	59000000	93000000	78000000	320000000	140000000	1700000	7.532	3205.06	17
FALSE	High	Master Protein	C9JC84	Fibrinogen gamma chain OS=Homo sapiens GN=FGG PE=1 SV=1	0	286.385	40.1302	21	1218	13	1	461	52.304	5.63	68000000	610000000	220000000	67000000	3400000	22000000	12.111	2900.41	21
FALSE	High	Master Protein	P35542	Serum amyloid A-4 protein OS=Homo sapiens GN=SAA4 PE=1 SV=2	0	138.861	60.7692	9	1197	9	1	130	14.737	9.07	2600000	220000000	660000000	79000000	1300000	630000	27.943	2631.57	9
FALSE	High	Master Protein	P01009	Alpha-1-antitrypsin OS=Homo sapiens GN=SERPINA1 PE=1 SV=3	0	262.859	59.8086	29	1166	29	1	418	46.707	5.59	1300000	13000000	31000000	91000000	280000000	400000	21.067	2115.1	29
FALSE	High	Master Protein	P27169	Serum paraoxonase/arylesterase 1 OS=Homo sapiens GN=PON1 PE=1 SV=3	0	128.432	45.9155	14	1093	12	1	355	39.706	5.22	21000000	62000000	96000000	360000000	300000000	50000000	6.305	2335.13	14
FALSE	High	Master Protein	P02751-15	Isoform 15 of Fibronectin OS=Homo sapiens GN=FN1	0	335.267	19.782	41	1029	41	1	2477	272.15	5.5	140000000	94000000	24000000	39000000	4000000	190000	1.437	1932.11	41
FALSE	High	Master Protein	V9GYM3	Apolipoprotein A-II OS=Homo sapiens GN=APOA2 PE=1 SV=1	0	120.921	24.0602	11	1014	11	1	133	14.905	8.27	3100000	190000000	3500000000	580000000	11000000	2100000	78.433	2538.89	11
FALSE	High	Master Protein	P01024	Complement C3 OS=Homo sapiens GN=C3 PE=1 SV=2	0	585.784	45.1594	72	967	72	1	1663	187.03	6.4	1500000	50000000	140000000	9700000	6700000	1500000	3.951	2109.35	72
FALSE	High	Master Protein	O14791-2	Isoform 2 of Apolipoprotein L1 OS=Homo sapiens GN=APOL1	0	167.003	27.5362	15	740	15	1	414	45.89	6.29	4600000	230000000	25000000	6000000	4500000	220000	5.105	1445.73	15
FALSE	High	Master Protein	P10909-2	Isoform 2 of Clusterin OS=Homo sapiens GN=CLU	0	192.567	34.5309	24	722	24	1	501	57.796	6.68	37000000	39000000	26000000	44000000	19000000	5400000	5.158	1218.6	24
FALSE	High	Master Protein	P01859	Ig gamma-2 chain C region OS=Homo sapiens GN=IGHG2 PE=1 SV=2	0	106.613	34.0491	12	714	4	1	326	35.878	7.59	23000000	18000000	1900000				4.926	836.423	12
FALSE	High	Master Protein	P04264	Keratin, type II cytoskeletal 1 OS=Homo sapiens GN=KRT1 PE=1 SV=6	0	225.828	46.8944	31	662	26	1	644	65.999	8.12	5400000	7700000	17000000	22000000	25000000	100000000	5.31	1282.25	31
FALSE	High	Master Protein	P01857	Ig gamma-1 chain C region OS=Homo sapiens GN=IGHG1 PE=1 SV=1	0	110.372	45.7576	14	633	4	1	330	36.083	8.19	100000000	37000000	2700000				4.623	757.83	14
FALSE	High	Master Protein	P02675	Fibrinogen beta chain OS=Homo sapiens GN=FGB PE=1 SV=2	0	253.463	57.2301	27	618	27	1	491	55.892	8.27	73000000	290000000	130000000	11000000		1800000	8.397	1390	27
FALSE	High	Master Protein	P01023	Alpha-2-macroglobulin OS=Homo sapiens GN=A2M PE=1 SV=3	0	217.155	22.2524	30	602	25	1	1474	163.188	6.46	35000000	26000000	1000000	3300000	11000000	490000	1.535	949.221	30
FALSE	High	Master Protein	P01861	Ig gamma-4 chain C region OS=Homo sapiens GN=IGHG4 PE=1 SV=1	0	95.4097	49.2355	13	518	6	1	327	35.918	7.36	9800000	36000000	15000000				4.926	647.994	13
FALSE	High	Master Protein	P01834	Ig kappa chain C region OS=Homo sapiens GN=IGKC PE=1 SV=1	0	45.5297	65.0943	5	497	5	1	106	11.602	5.87	4200000	22000000	1800000	1700000			4.623	558.766	5
FALSE	High	Master Protein	P13645	Keratin, type I cytoskeletal 10 OS=Homo sapiens GN=KRT10 PE=1 SV=6	0	129.567	32.363	22	455	18	1	584	58.792	5.21	1800000	6200000	15000000	16000000	19000000	19000000	4.722	721.216	22
FALSE	High	Master Protein	P01876	Ig alpha-1 chain C region OS=Homo sapiens GN=IGHA1 PE=1 SV=2	0	84.2292	33.711	14	437	3	1	353	37.631	6.51	210000000	490000000	21000000				5.449	935.791	14
FALSE	High	Master Protein	P00738	Haptoglobin OS=Homo sapiens GN=HP PE=1 SV=1	0	155.601	44.5813	22	420	10	1	406	45.177	6.58	41000000	76000000	20000000	15000000	310000		4.722	799.477	22
FALSE	High	Master Protein	P35527	Keratin, type I cytoskeletal 9 OS=Homo sapiens GN=KRT9 PE=1 SV=3	0	98.5636	34.6709	17	413	16	1	623	62.027	5.24	2500000	2300000	6700000	5900000	13000000	18000000	2.35	478.064	17
FALSE	High	Master Protein	P01871-2	Isoform 2 of Ig mu chain C region OS=Homo sapiens GN=IGHM	0	66.9756	19.8732	12	407	12	1	473	51.758	6.15	36000000	2500000	6100000	9600000	5100000		1.738	279.732	12
FALSE	High	Master Protein	P00739-2	Isoform 2 of Haptoglobin-related protein OS=Homo sapiens GN=HPR	0	127.821	30.6494	17	383	5	1	385	43.049	7.08	2700000	17000000	15000000	10000000	910000		4.298	744.429	17
FALSE	High	Master Protein	P0C0L5	Complement C4-B OS=Homo sapiens GN=C4B PE=1 SV=2	0	144.406	21.1583	27	366	27	1	1744	192.631	7.27	3000000	20000000	6600000	6300000	5300000		0.762	491.367	27
FALSE	High	Master Protein	P0CG05	Ig lambda-2 chain C regions OS=Homo sapiens GN=IGLC2 PE=1 SV=1	0	80.842	66.9811	9	332	6	1	106	11.287	7.24	200000000	170000000	22000000	11000000			15.681	475.836	9
FALSE	High	Master Protein	P02787	Serotransferrin OS=Homo sapiens GN=TF PE=1 SV=3	0	201.808	28.9398	24	291	24	1	698	77.014	7.12			10000000	46000000			2.486	611.091	24
FALSE	High	Master Protein	P20742	Pregnancy zone protein OS=Homo sapiens GN=PZP PE=1 SV=4	0	136.23	17.6113	23	271	18	1	1482	163.76	6.38	24000000	9000000		3300000	5300000		1.078	432.849	23
FALSE	High	Master Protein	P04114	Apolipoprotein B-100 OS=Homo sapiens GN=APOB PE=1 SV=2	0	164.72	7.47315	35	269	35	1	4563	515.283	7.05	7900000	1800000	3700000				0.262	227.331	35
FALSE	High	Master Protein	P02654	Apolipoprotein C-I OS=Homo sapiens GN=APOC1 PE=1 SV=1	0	58.8194	31.3253	6	266	6	1	83	9.326	8.47		11000000	22000000	19000000	770000		99	506.823	6
FALSE	High	Master Protein	P07225	Vitamin K-dependent protein S OS=Homo sapiens GN=PROS1 PE=1 SV=1	0	83.5233	17.3077	11	265	11	1	676	75.074	5.67	1800000	8700000	29000000	63000000	1200000		0.945	438.772	11
FALSE	High	Master Protein	P35908	Keratin, type II cytoskeletal 2 epidermal OS=Homo sapiens GN=KRT2 PE=1 SV=2	0	114.002	38.3412	20	263	15	1	639	65.393	8	1200000	2300000	4900000	4300000	5700000	17000000	1.56	376.679	20
FALSE	High	Master Protein	Q14624	Inter-alpha-trypsin inhibitor heavy chain H4 OS=Homo sapiens GN=ITIH4 PE=1 SV=4	0	161.795	29.4624	26	253	26	1	930	103.293	6.98	2400000	6600000	22000000	97000000			1.618	561.641	26
FALSE	High	Master Protein	B0YIW2	Apolipoprotein C-III OS=Homo sapiens GN=APOC3 PE=1 SV=1	0	87.7367	36.7521	6	216	6	1	117	12.807	8.18	1100000	42000000	91000000	120000000	8000000		6.943	700.736	6
FALSE	High	Master Protein	P13647	Keratin, type II cytoskeletal 5 OS=Homo sapiens GN=KRT5 PE=1 SV=3	0	67.1204	25.0847	16	212	10	1	590	62.34	7.74			780000	1000000	1900000	7400000	1.404	253.089	16
FALSE	High	Master Protein	P08779	Keratin, type I cytoskeletal 16 OS=Homo sapiens GN=KRT16 PE=1 SV=4	0	66.6437	26.0042	13	204	5	1	473	51.236	5.05						3400000	1.448	266.918	13
FALSE	High	Master Protein	P04196	Histidine-rich glycoprotein OS=Homo sapiens GN=HRG PE=1 SV=1	0	100.608	20.9524	14	197	14	1	525	59.541	7.5		1800000	7300000	70000000			2.162	391.108	14
FALSE	High	Master Protein	O95445	Apolipoprotein M OS=Homo sapiens GN=APOM PE=1 SV=2	0	52.5781	23.9362	7	185	7	1	188	21.239	6.01	4100000	180000000	76000000	2700000			3.394	300.077	7
FALSE	High	Master Protein	P01019	Angiotensinogen OS=Homo sapiens GN=AGT PE=1 SV=1	0	66.012	16.2887	8	181	8	1	485	53.121	6.32	950000	5100000	13000000	13000000	740000		1.424	299.757	8
FALSE	High	Master Protein	Q04695	Keratin, type I cytoskeletal 17 OS=Homo sapiens GN=KRT17 PE=1 SV=2	0	50.2936	26.3889	13	180	7	1	432	48.076	5.02						680000	1.113	201.004	13
FALSE	High	Master Protein	P02538	Keratin, type II cytoskeletal 6A OS=Homo sapiens GN=KRT6A PE=1 SV=3	0	61.793	22.695	14	178	3	1	564	60.008	8						3400000	1.154	221.915	14
FALSE	High	Master Protein	C9JF17	Apolipoprotein D (Fragment) OS=Homo sapiens GN=APOD PE=4 SV=1	0	57.6778	26.9767	10	173	10	1	215	24.142	5.6	2000000	19000000	38000000	22000000	17000000	2400000	5.105	261.099	10
FALSE	High	Master Protein	P08603	Complement factor H OS=Homo sapiens GN=CFH PE=1 SV=4	0	148.975	16.8156	20	169	17	1	1231	139.005	6.61	26000000	100000000	2600000				0.917	338.135	20
FALSE	High	Master Protein	K7ER74	Protein APOC4-APOC2 OS=Homo sapiens GN=APOC4-APOC2 PE=4 SV=1	0	51.0285	20.2247	7	159	7	1	178	20.036	6.64		6300000	62000000	10000000			4.337	311.561	7
FALSE	High	Master Protein	Q15166	Serum paraoxonase/lactonase 3 OS=Homo sapiens GN=PON3 PE=1 SV=3	0	27.4697	13.5593	5	154	3	1	354	39.582	5.41	3900000	10000000	15000000	32000000	34000000	10000000	0.557	261.31	5
FALSE	High	Master Protein	P00736	Complement C1r subcomponent OS=Homo sapiens GN=C1R PE=1 SV=2	0	64.6699	13.0496	9	139	9	1	705	80.067	6.21	370000	10000000	3100000	8300000		360000	0.714	248.835	9
FALSE	High	Master Protein	P02790	Hemopexin OS=Homo sapiens GN=HPX PE=1 SV=2	0	44.6072	18.1818	9	134	9	1	462	51.643	7.02				28000000			0.911	224.194	9
FALSE	High	Master Protein	Q96KN2	Beta-Ala-His dipeptidase OS=Homo sapiens GN=CNDP1 PE=1 SV=4	0	53.7177	23.2742	8	134	8	1	507	56.67	5.3				2000000	1100000		0.624	162.494	8
FALSE	High	Master Protein	P01008	Antithrombin-III OS=Homo sapiens GN=SERPINC1 PE=1 SV=1	0	106.016	33.4052	13	117	13	1	464	52.569	6.71				67000000			1.748	264.809	13
FALSE	High	Master Protein	P80108	Phosphatidylinositol-glycan-specific phospholipase D OS=Homo sapiens GN=GPLD1 PE=1 SV=3	0	67.1453	18.6905	12	111	12	1	840	92.278	6.37	510000	2500000	4400000	2100000	440000		0.701	196.934	12
FALSE	High	Master Protein	P01011	Alpha-1-antichymotrypsin OS=Homo sapiens GN=SERPINA3 PE=1 SV=2	0	76.1714	24.8227	12	110	12	1	423	47.621	5.52	590000	1200000	3000000	15000000	2400000		1.438	195.646	12
FALSE	High	Master Protein	P01042	Kininogen-1 OS=Homo sapiens GN=KNG1 PE=1 SV=2	0	70.7161	10.559	8	109	8	1	644	71.912	6.81		370000	1200000	80000000	470000		0.632	236.852	8
FALSE	High	Master Protein	P09871	Complement C1s subcomponent OS=Homo sapiens GN=C1S PE=1 SV=1	0	65.0814	16.5698	9	106	8	1	688	76.635	4.96		1400000	4300000	26000000			0.833	208.02	9
FALSE	High	Master Protein	P02766	Transthyretin OS=Homo sapiens GN=TTR PE=1 SV=1	0	51.9629	53.7415	7	104	7	1	147	15.877	5.76		460000			2800000	1300000	3.329	156.722	7
FALSE	High	Master Protein	P04217	Alpha-1B-glycoprotein OS=Homo sapiens GN=A1BG PE=1 SV=4	0	60.1574	19.798	9	98	9	1	495	54.22	5.86				30000000	880000		1.291	245.482	9
FALSE	High	Master Protein	P01623	Ig kappa chain V-III region WOL OS=Homo sapiens PE=1 SV=1	0	32.837	35.7798	4	94	3	1	109	11.739	8.91	24000000	11000000					2.594	143.372	4
FALSE	High	Master Protein	P02774-3	Isoform 3 of Vitamin D-binding protein OS=Homo sapiens GN=GC	0	41.25	7.50507	7	71	7	1	493	55.087	5.74				49000000	23000000		0.658	153.734	7
FALSE	High	Master Protein	P02743	Serum amyloid P-component OS=Homo sapiens GN=APCS PE=1 SV=2	0	67.0567	33.6323	11	71	11	1	223	25.371	6.54	310000	2000000	61000000				6.017	174.622	11
FALSE	High	Master Protein	P04180	Phosphatidylcholine-sterol acyltransferase OS=Homo sapiens GN=LCAT PE=1 SV=1	0	49.2892	18.8636	6	69	6	1	440	49.546	6.11			1000000	13000000	780000		0.905	101.54	6
FALSE	High	Master Protein	P19823	Inter-alpha-trypsin inhibitor heavy chain H2 OS=Homo sapiens GN=ITIH2 PE=1 SV=2	0	43.1057	12.3679	9	65	9	1	946	106.397	6.86	680000	1400000	3700000	2500000	2100000		0.376	46.8852	9
FALSE	High	Master Protein	P12259	Coagulation factor V OS=Homo sapiens GN=F5 PE=1 SV=4	0	45.6969	6.51978	12	64	12	1	2224	251.546	6.05	600000	1100000	2800000	1900000	11000000	360000	0.233	24.1336	12
FALSE	High	Master Protein	P00747	Plasminogen OS=Homo sapiens GN=PLG PE=1 SV=2	0	19.8564	4.44444	5	56	5	1	810	90.51	7.24	4400000						0.254	97.5503	5
FALSE	High	Master Protein	P00450	Ceruloplasmin OS=Homo sapiens GN=CP PE=1 SV=1	0	36.1131	10.7981	7	56	7	1	1065	122.128	5.72		1000000	2700000	5900000	1100000		0.263	42.9	7
FALSE	High	Master Protein	P55056	Apolipoprotein C-IV OS=Homo sapiens GN=APOC4 PE=1 SV=1	0	29.3057	36.2205	5	54	5	1	127	14.543	8.92		3200000	2700000				3.329	28.1697	5
FALSE	High	Master Protein	P68871	Hemoglobin subunit beta OS=Homo sapiens GN=HBB PE=1 SV=2	0	21.006	31.2925	4	52	4	1	147	15.988	7.28	1300000	3100000	1100000	420000			1.154	37.7389	4
FALSE	High	Master Protein	E7ETH0	Complement factor I light chain OS=Homo sapiens GN=CFI PE=3 SV=1	0	58.4297	17.0897	10	51	10	1	591	66.581	7.59			8700000	2800000			0.632	77.7069	10
FALSE	High	Master Protein	C9JV77	Alpha-2-HS-glycoprotein OS=Homo sapiens GN=AHSG PE=1 SV=1	0	53.4448	11.1413	4	45	4	1	368	39.387	5.72				12000000	9000000		0.995	134.615	4
FALSE	High	Master Protein	Q08380	Galectin-3-binding protein OS=Homo sapiens GN=LGALS3BP PE=1 SV=1	0	17.6131	8.37607	5	44	5	1	585	65.289	5.27	1900000	1800000	670000				0.343	36.2028	5
FALSE	High	Master Protein	P23142	Fibulin-1 OS=Homo sapiens GN=FBLN1 PE=1 SV=4	0	35.7935	9.95733	5	43	4	1	703	77.162	5.22			14000000	6100000			0.284	96.4979	5
FALSE	High	Master Protein	P02747	Complement C1q subcomponent subunit C OS=Homo sapiens GN=C1QC PE=1 SV=3	0	19.0441	13.8776	3	40	3	1	245	25.757	8.41	3300000		3100000	4900000		5300000	0.54	105.612	3
FALSE	High	Master Protein	P01031	Complement C5 OS=Homo sapiens GN=C5 PE=1 SV=4	0	28.3787	4.35561	6	39	6	1	1676	188.186	6.52	4200000	13000000	22000000	9200000			0.124	58.4737	6
FALSE	High	Master Protein	P18428	Lipopolysaccharide-binding protein OS=Homo sapiens GN=LBP PE=1 SV=3	0	16.2425	10.6029	5	39	5	1	481	53.35	6.7		1000000	3600000	710000			0.374	1.63649	5
FALSE	High	Master Protein	P02753	Retinol-binding protein 4 OS=Homo sapiens GN=RBP4 PE=1 SV=3	0	20.9965	16.4179	4	38	4	1	201	22.995	6.07					2500000		1.61	12.6815	4
FALSE	High	Master Protein	B4E1Z4	Complement factor B OS=Homo sapiens GN=CFB PE=2 SV=1	0	21.4308	5.05529	6	35	6	1	1266	140.853	7.18		1600000	3500000	1400000			0.164	18.9865	6
FALSE	High	Master Protein	P11597	Cholesteryl ester transfer protein OS=Homo sapiens GN=CETP PE=1 SV=2	0	28.2769	14.8073	6	34	6	1	493	54.721	6.09	510000	5300000	10000000				0.52	42.8401	6
FALSE	High	Master Protein	Q9UHG3	Prenylcysteine oxidase 1 OS=Homo sapiens GN=PCYOX1 PE=1 SV=3	0	57.1268	25.5446	9	31	9	1	505	56.604	6.18			2200000				1.054	52.2571	9
FALSE	High	Master Protein	P22891-2	Isoform 2 of Vitamin K-dependent protein Z OS=Homo sapiens GN=PROZ	0	17.9534	10.9005	5	28	5	1	422	47.023	6.04				6300000	6300000		0.468	29.2778	5
FALSE	High	Master Protein	P01591	Immunoglobulin J chain OS=Homo sapiens GN=IGJ PE=1 SV=4	0	19.7	13.8365	3	28	3	1	159	18.087	5.24	1200000				850000	1100000	0.778	26.562	3
FALSE	High	Master Protein	P69905	Hemoglobin subunit alpha OS=Homo sapiens GN=HBA1 PE=1 SV=2	0	20.0305	28.169	3	27	3	1	142	15.248	8.68	3000000	6400000	3500000				0.874	39.6194	3
FALSE	High	Master Protein	G3XA98	Fibulin 5, isoform CRA_a OS=Homo sapiens GN=FBLN5 PE=4 SV=1	0	14.3954	10.8384	4	26	4	1	489	54.089	4.73					2300000		0.425	8.95577	4
FALSE	High	Master Protein	P08697	Alpha-2-antiplasmin OS=Homo sapiens GN=SERPINF2 PE=1 SV=3	0	17.2061	8.55397	3	26	3	1	491	54.531	6.29		1300000	2000000	7500000			0.359	46.6004	3
FALSE	High	Master Protein	Q6UX71	Plexin domain-containing protein 2 OS=Homo sapiens GN=PLXDC2 PE=1 SV=1	0	16.4899	6.23819	3	26	3	1	529	59.546	6.46			880000	3100000		460000	0.225	18.7791	3
FALSE	High	Master Protein	P00734	Prothrombin OS=Homo sapiens GN=F2 PE=1 SV=2	0	15.246	4.98392	3	26	3	1	622	69.992	5.9	290000	1200000		4100000	2000000		0.162	37.8315	3
FALSE	High	Master Protein	P33151	Cadherin-5 OS=Homo sapiens GN=CDH5 PE=1 SV=5	0	15.9267	4.46429	3	25	3	1	784	87.474	5.43				3200000	2100000		0.158	41.614	3
FALSE	High	Master Protein	P48740-2	Isoform 2 of Mannan-binding lectin serine protease 1 OS=Homo sapiens GN=MASP1	0	17.8633	6.59341	4	23	3	1	728	81.808	5.12				2700000			0.207	21.0807	4
FALSE	High	Master Protein	P05534	HLA class I histocompatibility antigen, A-24 alpha chain OS=Homo sapiens GN=HLA-A PE=1 SV=2	0	34.686	25.4795	7	22	7	1	365	40.663	6.34		1900000	1000000				0.743	25.9341	7
FALSE	High	Master Protein	P22792	Carboxypeptidase N subunit 2 OS=Homo sapiens GN=CPN2 PE=1 SV=3	0	19.2387	10.4587	4	22	4	1	545	60.518	5.99		1000000	3600000	1400000			0.445	21.6337	4
FALSE	High	Master Protein	P04070-2	Isoform 2 of Vitamin K-dependent protein C OS=Homo sapiens GN=PROC	0	13.3954	6.20155	3	21	3	1	516	57.518	6.68					1800000		0.225	11.2216	3
FALSE	High	Master Protein	B3KUE5	Phospholipid transfer protein OS=Homo sapiens GN=PLTP PE=1 SV=1	0	20.9618	7.40741	3	21	3	1	513	56.598	6.64	1100000	6800000					0.301	14.3922	3
FALSE	High	Master Protein	P15924	Desmoplakin OS=Homo sapiens GN=DSP PE=1 SV=3	0	21.4293	2.22919	7	20	7	1	2871	331.569	6.81						1000000	0.058	6.97807	7
FALSE	High	Master Protein	P02748	Complement component C9 OS=Homo sapiens GN=C9 PE=1 SV=2	0	13.697	5.72451	3	19	3	1	559	63.133	5.59				1500000		460000	0.174	12.8418	3
FALSE	High	Master Protein	P11021	78 kDa glucose-regulated protein OS=Homo sapiens GN=HSPA5 PE=1 SV=2	0	11.1505	7.03364	4	19	4	1	654	72.288	5.16					1800000	1500000	0.182	2.15779	4
FALSE	High	Master Protein	P00740	Coagulation factor IX OS=Homo sapiens GN=F9 PE=1 SV=2	0	16.0791	11.4967	4	19	4	1	461	51.745	5.47					1700000		0.301	16.856	4
FALSE	High	Master Protein	Q92496	Complement factor H-related protein 4 OS=Homo sapiens GN=CFHR4 PE=1 SV=3	0	16.1195	5.53633	4	19	4	1	578	65.308	4.94		5100000	20000000	11000000			0.445	23.3228	4
FALSE	High	Master Protein	B1AHL2	Fibulin-1 OS=Homo sapiens GN=FBLN1 PE=3 SV=1	0	23.2786	7.76699	4	19	3	1	721	78.277	5.39			3400000	1700000			0.207	12.7955	4
FALSE	High	Master Protein	E9PGN7	Plasma protease C1 inhibitor OS=Homo sapiens GN=SERPING1 PE=3 SV=1	0	15.898	4.41989	3	18	3	1	543	59.455	6.76		3200000	5600000	3900000			0.218	22.1841	3
FALSE	High	Master Protein	Q12805	EGF-containing fibulin-like extracellular matrix protein 1 OS=Homo sapiens GN=EFEMP1 PE=1 SV=2	0	12.7297	6.89655	3	17	3	1	493	54.604	5.07				6300000		270000	0.259	18.0531	3
FALSE	High	Master Protein	P31947	14-3-3 protein sigma OS=Homo sapiens GN=SFN PE=1 SV=1	0	10.7091	11.6935	3	13	3	1	248	27.757	4.74						1300000	0.35	5.3647	3
FALSE	High	Master Protein	P62736	Actin, aortic smooth muscle OS=Homo sapiens GN=ACTA2 PE=1 SV=1	0	13.6337	8.75332	3	12	3	1	377	41.982	5.39						2700000	0.318	12.4309	3
FALSE	High	Master Protein	P01593	Ig kappa chain V-I region AG OS=Homo sapiens PE=1 SV=1	0	12.8291	25.9259	3	11	3	1	108	11.985	5.99	1500000	760000					2.162	7.56908	3
FALSE	High	Master Protein	H0YAC1	Plasma kallikrein heavy chain (Fragment) OS=Homo sapiens GN=KLKB1 PE=3 SV=1	0	15.4146	4.95627	3	11	3	1	686	76.833	8.06	1100000	2800000	1900000				0.122	10.513	3
FALSE	High	Master Protein	P22352	Glutathione peroxidase 3 OS=Homo sapiens GN=GPX3 PE=1 SV=2	0	8.37388	13.7168	3	9	3	1	226	25.537	8.13				790000	570000		0.468	0	3
FALSE	High	Master Protein	P00742	Coagulation factor X OS=Homo sapiens GN=F10 PE=1 SV=2	0	9.32776	5.53279	3	8	3	1	488	54.697	5.94					7200000		0.205	4.13605	3
FALSE	High	Master Protein	P25311	Zinc-alpha-2-glycoprotein OS=Homo sapiens GN=AZGP1 PE=1 SV=2	0	17.0972	14.7651	3	5	3	1	298	34.237	6.05					4900000		0.389	10.8858	3

## Sheet: Participant_6
Checked	Protein FDR Confidence	Master	Accession	Description	Exp. q-value	Sum PEP Score	Coverage	# Peptides	# PSMs	# Unique Peptides	# Protein Groups	# AAs	MW [kDa]	calc. pI	Area: Participant 6, alpha0	Area: Participant 6, alpha1	Area: Participant 6, alpha2	Area: Participant 6, alpha3	Area: Participant 6, prebeta	Area: Participant 6, prebeta-b	emPAI	Score A2 Sequest HT	# Peptides A2 Sequest HT
FALSE	High	Master Protein	P02647	Apolipoprotein A-I OS=Homo sapiens GN=APOA1 PE=1 SV=1	0	714.637	92.1348	49	24639	49	1	267	30.759	5.76	560000000	10000000000	32000000000	24000000000	3300000000	300000000	4046.09	46800	49
FALSE	High	Master Protein	P02768	Serum albumin OS=Homo sapiens GN=ALB PE=1 SV=2	0	302.523	35.468	34	5114	34	1	609	69.321	6.28	64000000	170000000	460000000	290000000	3700000000	13000000	4.968	9876.96	34
FALSE	High	Master Protein	P06727	Apolipoprotein A-IV OS=Homo sapiens GN=APOA4 PE=1 SV=3	0	798.322	83.0808	64	4768	64	1	396	45.371	5.38	8400000	18000000	31000000	520000000	6500000000	19000000	3161.28	11365.4	64
FALSE	High	Master Protein	P01024	Complement C3 OS=Homo sapiens GN=C3 PE=1 SV=2	0	807.901	51.834	83	3285	83	1	1663	187.03	6.4	160000000	250000000	290000000	27000000	35000000	4400000	5.444	7556.22	83
FALSE	High	Master Protein	P02751	Fibronectin OS=Homo sapiens GN=FN1 PE=1 SV=4	0	728.546	27.6194	60	3014	60	1	2386	262.46	5.71	4000000000	110000000	82000000	34000000	13000000	210000	4.08	7632.24	60
FALSE	High	Master Protein	P01009	Alpha-1-antitrypsin OS=Homo sapiens GN=SERPINA1 PE=1 SV=3	0	364.202	61.244	31	2760	31	1	418	46.707	5.59	79000000	190000000	470000000	390000000	780000000	2800000	35.517	4647.84	31
FALSE	High	Master Protein	P04004	Vitronectin OS=Homo sapiens GN=VTN PE=1 SV=1	0	166.488	20.5021	12	2759	12	1	478	54.271	5.8	870000000	380000000	420000000	1300000000	210000000	5300000	5.21	6602.53	12
FALSE	High	Master Protein	P04114	Apolipoprotein B-100 OS=Homo sapiens GN=APOB PE=1 SV=2	0	1151.69	33.6401	151	2412	151	1	4563	515.283	7.05	240000000	46000000	21000000	4200000	3500000	210000	2.123	4445.53	151
FALSE	High	Master Protein	P02671	Fibrinogen alpha chain OS=Homo sapiens GN=FGA PE=1 SV=2	0	432.494	34.5266	37	2308	37	1	866	94.914	6.01	1200000000	790000000	390000000	210000000	45000000	23000000	9.784	5551.6	37
FALSE	High	Master Protein	P02649	Apolipoprotein E OS=Homo sapiens GN=APOE PE=1 SV=1	0	325.689	78.2334	31	1937	31	1	317	36.132	5.73	280000000	450000000	410000000	140000000	27000000	6300000	55.234	4213.84	31
FALSE	High	Master Protein	P01834	Ig kappa chain C region OS=Homo sapiens GN=IGKC PE=1 SV=1	0	75.6697	52.8302	5	1499	5	1	106	11.602	5.87	54000000	37000000	9800000	1900000			6.499	2947.03	5
FALSE	High	Master Protein	C9JC84	Fibrinogen gamma chain OS=Homo sapiens GN=FGG PE=1 SV=1	0	207.911	40.3471	21	1466	15	1	461	52.304	5.63	1400000000	800000000	120000000	64000000	44000000	13000000	9	4055.5	21
FALSE	High	Master Protein	P02675	Fibrinogen beta chain OS=Homo sapiens GN=FGB PE=1 SV=2	0	405.477	44.6029	30	1402	30	1	491	55.892	8.27	1200000000	570000000	20000000	12000000	2100000	1900000	22.899	3929.58	30
FALSE	High	Master Protein	P0CG05	Ig lambda-2 chain C regions OS=Homo sapiens GN=IGLC2 PE=1 SV=1	0	66.0532	52.8302	6	1319	4	1	106	11.287	7.24	290000000	73000000	6200000	13000000			6.743	2214.66	6
FALSE	High	Master Protein	P35542	Serum amyloid A-4 protein OS=Homo sapiens GN=SAA4 PE=1 SV=2	0	116.579	56.9231	9	1230	9	1	130	14.737	9.07	48000000	760000000	1800000000	230000000	1700000	940000	27.943	2710.31	9
FALSE	High	Master Protein	V9GYM3	Apolipoprotein A-II OS=Homo sapiens GN=APOA2 PE=1 SV=1	0	55.435	20.3008	7	1214	7	1	133	14.905	8.27	160000000	1500000000	14000000000	4500000000	100000000	16000000	11.589	2830.17	7
FALSE	High	Master Protein	F5H4W9	Serum paraoxonase/arylesterase 1 OS=Homo sapiens GN=PON1 PE=4 SV=1	0	92.5301	26.7606	11	1174	9	1	355	39.678	4.88	41000000	110000000	140000000	140000000	280000000	270000000	3.467	2344.27	11
FALSE	High	Master Protein	P01859	Ig gamma-2 chain C region OS=Homo sapiens GN=IGHG2 PE=1 SV=2	0	108.732	23.0061	8	1145	4	1	326	35.878	7.59	150000000	18000000	3800000				3.806	2429.53	8
FALSE	High	Master Protein	P10909-2	Isoform 2 of Clusterin OS=Homo sapiens GN=CLU	0	208.191	33.3333	20	954	20	1	501	57.796	6.68	370000000	160000000	86000000	81000000	14000000	2900000	4.135	2134.87	20
FALSE	High	Master Protein	P01861	Ig gamma-4 chain C region OS=Homo sapiens GN=IGHG4 PE=1 SV=1	0	107.26	30.2752	9	899	5	1	327	35.918	7.36	64000000	29000000	29000000				3.806	1583.58	9
FALSE	High	Master Protein	P01023	Alpha-2-macroglobulin OS=Homo sapiens GN=A2M PE=1 SV=3	0	356.579	30.19	44	882	44	1	1474	163.188	6.46	160000000	12000000	3100000	6200000	4500000		2.854	2008.8	44
FALSE	High	Master Protein	P04264	Keratin, type II cytoskeletal 1 OS=Homo sapiens GN=KRT1 PE=1 SV=6	0	223.983	36.1801	29	859	27	1	644	65.999	8.12	34000000	32000000	13000000	15000000	28000000	67000000	5.641	1800.26	29
FALSE	High	Master Protein	P01857	Ig gamma-1 chain C region OS=Homo sapiens GN=IGHG1 PE=1 SV=1	0	102.857	34.5455	9	759	3	1	330	36.083	8.19	700000000	49000000	2700000				2.831	1588.15	9
FALSE	High	Master Protein	P02787	Serotransferrin OS=Homo sapiens GN=TF PE=1 SV=3	0	254.712	29.6562	26	722	26	1	698	77.014	7.12	2600000	7700000	50000000	38000000	240000		3.764	1543.9	26
FALSE	High	Master Protein	P0C0L5	Complement C4-B OS=Homo sapiens GN=C4B PE=1 SV=2	0	201.996	22.8211	31	652	31	1	1744	192.631	7.27	39000000	30000000	21000000	11000000	13000000	2400000	0.829	1210.8	31
FALSE	High	Master Protein	P00738	Haptoglobin OS=Homo sapiens GN=HP PE=1 SV=1	0	185.723	34.4828	20	639	10	1	406	45.177	6.58	510000000	160000000	17000000	15000000	4400000	400000	4.722	1819.45	20
FALSE	High	Master Protein	P01871-2	Isoform 2 of Ig mu chain C region OS=Homo sapiens GN=IGHM	0	143.47	27.6956	14	618	14	1	473	51.758	6.15	330000000						3.217	1277.65	14
FALSE	High	Master Protein	P13645	Keratin, type I cytoskeletal 10 OS=Homo sapiens GN=KRT10 PE=1 SV=6	0	118.79	30.6507	20	529	16	1	584	58.792	5.21	18000000	29000000	9700000	7500000	23000000	20000000	3.977	918.516	20
FALSE	High	Master Protein	P35527	Keratin, type I cytoskeletal 9 OS=Homo sapiens GN=KRT9 PE=1 SV=3	0	110.666	26.9663	17	506	16	1	623	62.027	5.24	10000000	14000000	7100000	7100000	16000000	21000000	2.162	742.92	17
FALSE	High	Master Protein	O14791-2	Isoform 2 of Apolipoprotein L1 OS=Homo sapiens GN=APOL1	0	112.705	27.0531	14	488	14	1	414	45.89	6.29	73000000	540000000	140000000	10000000	4500000	610000	4.179	1007.54	14
FALSE	High	Master Protein	P00739-2	Isoform 2 of Haptoglobin-related protein OS=Homo sapiens GN=HPR	0	156.787	28.5714	15	483	5	1	385	43.049	7.08	90000000	120000000	28000000	8800000	590000		4.298	1377.94	15
FALSE	High	Master Protein	P07225	Vitamin K-dependent protein S OS=Homo sapiens GN=PROS1 PE=1 SV=1	0	134.654	17.3077	13	476	13	1	676	75.074	5.67	58000000	59000000	150000000	63000000	580000		1.512	1320.04	13
FALSE	High	Master Protein	Q14624	Inter-alpha-trypsin inhibitor heavy chain H4 OS=Homo sapiens GN=ITIH4 PE=1 SV=4	0	170.102	24.6237	22	445	22	1	930	103.293	6.98	9600000	10000000	26000000	44000000			1.361	992.16	22
FALSE	High	Master Protein	Q96KN2	Beta-Ala-His dipeptidase OS=Homo sapiens GN=CNDP1 PE=1 SV=4	0	105.852	36.0947	17	419	17	1	507	56.67	5.3	5000000	10000000	20000000	22000000	17000000		1.801	754.336	17
FALSE	High	Master Protein	P00736	Complement C1r subcomponent OS=Homo sapiens GN=C1R PE=1 SV=2	0	120.584	16.7376	12	405	12	1	705	80.067	6.21	58000000	100000000	16000000	4100000	2600000	940000	1.537	751.593	12
FALSE	High	Master Protein	P02790	Hemopexin OS=Homo sapiens GN=HPX PE=1 SV=2	0	87.2307	23.8095	14	367	14	1	462	51.643	7.02			1600000	37000000			2.398	609.874	14
FALSE	High	Master Protein	P01011	Alpha-1-antichymotrypsin OS=Homo sapiens GN=SERPINA3 PE=1 SV=2	0	128.122	28.8416	14	272	14	1	423	47.621	5.52	7100000	4600000	5900000	14000000	4800000		2.535	514.379	14
FALSE	High	Master Protein	P35908	Keratin, type II cytoskeletal 2 epidermal OS=Homo sapiens GN=KRT2 PE=1 SV=2	0	87.5043	26.6041	17	270	13	1	639	65.393	8	7400000	5900000	1300000	2200000	2900000	19000000	1.33	435.791	17
FALSE	High	Master Protein	P01008	Antithrombin-III OS=Homo sapiens GN=SERPINC1 PE=1 SV=1	0	112.883	30.6034	14	255	14	1	464	52.569	6.71	1900000	4300000	11000000	56000000			2.252	565.723	14
FALSE	High	Master Protein	P04196	Histidine-rich glycoprotein OS=Homo sapiens GN=HRG PE=1 SV=1	0	56.0451	18.4762	9	240	9	1	525	59.541	7.5	3100000	9000000	17000000	23000000			0.911	387.83	9
FALSE	High	Master Protein	C9JF17	Apolipoprotein D (Fragment) OS=Homo sapiens GN=APOD PE=4 SV=1	0	49.276	21.8605	9	206	9	1	215	24.142	5.6	19000000	26000000	43000000	16000000	15000000	9300000	3.394	286.991	9
FALSE	High	Master Protein	Q15166	Serum paraoxonase/lactonase 3 OS=Homo sapiens GN=PON3 PE=1 SV=3	0	56.5034	24.5763	8	198	6	1	354	39.582	5.41	10000000	28000000	36000000	44000000	49000000	48000000	1.219	369.418	8
FALSE	High	Master Protein	P08603	Complement factor H OS=Homo sapiens GN=CFH PE=1 SV=4	0	110.778	10.2356	14	193	13	1	1231	139.005	6.61	220000000	18000000					0.569	528.413	14
FALSE	High	Master Protein	P80108	Phosphatidylinositol-glycan-specific phospholipase D OS=Homo sapiens GN=GPLD1 PE=1 SV=3	0	100.522	26.4286	17	190	17	1	840	92.278	6.37	1500000	10000000	7000000	1300000			1.123	324.618	17
FALSE	High	Master Protein	P12259	Coagulation factor V OS=Homo sapiens GN=F5 PE=1 SV=4	0	64.2116	8.40827	14	175	14	1	2224	251.546	6.05	7200000	2600000	7300000	1300000	12000000	520000	0.277	115.01	14
FALSE	High	Master Protein	P02766	Transthyretin OS=Homo sapiens GN=TTR PE=1 SV=1	0	93.7402	65.3061	9	175	9	1	147	15.877	5.76	8800000	9700000	53000000	15000000	5800000	6800000	9	512.264	9
FALSE	High	Master Protein	B0YIW2	Apolipoprotein C-III OS=Homo sapiens GN=APOC3 PE=1 SV=1	0	55.2721	33.3333	4	171	4	1	117	12.807	8.18	6700000	33000000	55000000	150000000	37000000	1100000	2.981	494.358	4
FALSE	High	Master Protein	P19823	Inter-alpha-trypsin inhibitor heavy chain H2 OS=Homo sapiens GN=ITIH2 PE=1 SV=2	0	65.9842	17.1247	12	166	12	1	946	106.397	6.86	8400000	4600000	11000000	2800000			0.585	216.331	12
FALSE	High	Master Protein	P04217	Alpha-1B-glycoprotein OS=Homo sapiens GN=A1BG PE=1 SV=4	0	79.1181	22.8283	10	154	10	1	495	54.22	5.86			1700000	42000000	11000000		2.02	445.518	10
FALSE	High	Master Protein	P00450	Ceruloplasmin OS=Homo sapiens GN=CP PE=1 SV=1	0	94.8893	17.0892	12	153	12	1	1065	122.128	5.72	2600000	3400000	3000000	1800000			0.543	158.999	12
FALSE	High	Master Protein	P02533	Keratin, type I cytoskeletal 14 OS=Homo sapiens GN=KRT14 PE=1 SV=4	0	46.9617	17.7966	9	152	3	1	472	51.529	5.16					1300000	1300000	0.833	209.036	9
FALSE	High	Master Protein	B3KUE5	Phospholipid transfer protein OS=Homo sapiens GN=PLTP PE=1 SV=1	0	84.2142	19.2982	9	136	9	1	513	56.598	6.64	16000000	41000000	30000000				1.512	243.666	9
FALSE	High	Master Protein	P01019	Angiotensinogen OS=Homo sapiens GN=AGT PE=1 SV=1	0	61.6567	20	9	132	9	1	485	53.121	6.32	3100000	8100000	11000000	9600000	1900000		1.649	212.922	9
FALSE	High	Master Protein	P68871	Hemoglobin subunit beta OS=Homo sapiens GN=HBB PE=1 SV=2	0	44.8389	55.102	7	131	7	1	147	15.988	7.28	17000000	2000000	1200000	1300000			2.162	185.477	7
FALSE	High	Master Protein	O95445	Apolipoprotein M OS=Homo sapiens GN=APOM PE=1 SV=2	0	41.6654	18.617	6	130	6	1	188	21.239	6.01	11000000	62000000	87000000	5300000			2.162	224.805	6
FALSE	High	Master Protein	P09871	Complement C1s subcomponent OS=Homo sapiens GN=C1S PE=1 SV=1	0	83.1676	16.4244	10	127	9	1	688	76.635	4.96		4600000	9100000	20000000			1.198	259.555	10
FALSE	High	Master Protein	Q08380	Galectin-3-binding protein OS=Homo sapiens GN=LGALS3BP PE=1 SV=1	0	55.271	21.5385	11	127	11	1	585	65.289	5.27	17000000	10000000	2900000	1100000			0.914	138.757	11
FALSE	High	Master Protein	E7ETH0	Complement factor I light chain OS=Homo sapiens GN=CFI PE=3 SV=1	0	80.5015	14.3824	8	126	8	1	591	66.581	7.59		2800000	60000000	1900000			0.632	302.441	8
FALSE	High	Master Protein	P02774-3	Isoform 3 of Vitamin D-binding protein OS=Homo sapiens GN=GC	0	38.1092	10.5477	7	118	7	1	493	55.087	5.74				43000000	49000000		0.567	145.045	7
FALSE	High	Master Protein	P01042	Kininogen-1 OS=Homo sapiens GN=KNG1 PE=1 SV=2	0	60.9751	9.93789	7	117	7	1	644	71.912	6.81		2300000	5300000	63000000	1100000		0.554	272.413	7
FALSE	High	Master Protein	B4E1Z4	Complement factor B OS=Homo sapiens GN=CFB PE=2 SV=1	0	73.0463	12.0063	15	114	15	1	1266	140.853	7.18		3600000	6500000				0.462	205.128	15
FALSE	High	Master Protein	P19827	Inter-alpha-trypsin inhibitor heavy chain H1 OS=Homo sapiens GN=ITIH1 PE=1 SV=3	0	55.7967	13.6114	9	111	9	1	911	101.326	6.79		3000000	5000000				0.438	170.368	9
FALSE	High	Master Protein	B4E1F0	Plasma protease C1 inhibitor OS=Homo sapiens GN=SERPING1 PE=2 SV=1	0	45.5149	15.6436	8	108	8	1	505	55.734	6.4	5200000	3500000	9000000	4500000			0.655	133.296	8
FALSE	High	Master Protein	P02743	Serum amyloid P-component OS=Homo sapiens GN=APCS PE=1 SV=2	0	60.4767	33.6323	10	91	10	1	223	25.371	6.54	950000	2400000	44000000				4.878	181.428	10
FALSE	High	Master Protein	P48668	Keratin, type II cytoskeletal 6C OS=Homo sapiens GN=KRT6C PE=1 SV=3	0	30.7518	13.1206	8	89	3	1	564	59.988	8						630000	0.551	104.63	8
FALSE	High	Master Protein	P02654	Apolipoprotein C-I OS=Homo sapiens GN=APOC1 PE=1 SV=1	0	25.223	26.506	3	87	3	1	83	9.326	8.47	8600000	9000000	22000000	23000000			9	157.445	3
FALSE	High	Master Protein	P04180	Phosphatidylcholine-sterol acyltransferase OS=Homo sapiens GN=LCAT PE=1 SV=1	0	38.1112	17.5	6	86	6	1	440	49.546	6.11		1300000	3100000	33000000	7800000		0.738	145.161	6
FALSE	High	Master Protein	P60709	Actin, cytoplasmic 1 OS=Homo sapiens GN=ACTB PE=1 SV=1	0	24.2824	18.4	6	84	6	1	375	41.71	5.48	2900000	2900000	800000	1400000	1900000	570000	0.738	62.2721	6
FALSE	High	Master Protein	K7ER74	Protein APOC4-APOC2 OS=Homo sapiens GN=APOC4-APOC2 PE=4 SV=1	0	26.5318	20.2247	4	77	4	1	178	20.036	6.64		1300000	67000000	61000000	2300000		1.848	127.165	4
FALSE	High	Master Protein	P05546	Heparin cofactor 2 OS=Homo sapiens GN=SERPIND1 PE=1 SV=3	0	23.2798	11.8236	6	77	6	1	499	57.034	6.9	5100000	4100000	2300000				0.413	66.6335	6
FALSE	High	Master Protein	P11597	Cholesteryl ester transfer protein OS=Homo sapiens GN=CETP PE=1 SV=2	0	64.7292	24.1379	10	76	10	1	493	54.721	6.09	7700000	10000000	45000000	4500000			1.154	144.418	10
FALSE	High	Master Protein	P00747	Plasminogen OS=Homo sapiens GN=PLG PE=1 SV=2	0	39.7658	9.50617	7	71	7	1	810	90.51	7.24	55000000	1400000					0.353	155.699	7
FALSE	High	Master Protein	P13647	Keratin, type II cytoskeletal 5 OS=Homo sapiens GN=KRT5 PE=1 SV=3	0	29.2004	12.0339	8	69	4	1	590	62.34	7.74				600000	2000000	2500000	0.551	33.167	8
FALSE	High	Master Protein	C9JV77	Alpha-2-HS-glycoprotein OS=Homo sapiens GN=AHSG PE=1 SV=1	0	48.3838	10.0543	3	66	3	1	368	39.387	5.72				10000000	30000000		0.995	236.451	3
FALSE	High	Master Protein	P18428	Lipopolysaccharide-binding protein OS=Homo sapiens GN=LBP PE=1 SV=3	0	19.451	11.4345	4	65	4	1	481	53.35	6.7	1200000	3600000	2100000				0.374	7.57432	4
FALSE	High	Master Protein	P22792	Carboxypeptidase N subunit 2 OS=Homo sapiens GN=CPN2 PE=1 SV=3	0	28.6081	12.2936	5	64	5	1	545	60.518	5.99	1600000	2200000	4700000				0.585	100.975	5
FALSE	High	Master Protein	Q9UHG3	Prenylcysteine oxidase 1 OS=Homo sapiens GN=PCYOX1 PE=1 SV=3	0	71.2058	30.6931	11	63	11	1	505	56.604	6.18		1200000	9500000				1.207	104.133	11
FALSE	High	Master Protein	P02747	Complement C1q subcomponent subunit C OS=Homo sapiens GN=C1QC PE=1 SV=3	0	28.9835	22.0408	5	57	5	1	245	25.757	8.41	90000000		6600000	8700000	9300000	5200000	1.054	149.753	5
FALSE	High	Master Protein	P11021	78 kDa glucose-regulated protein OS=Homo sapiens GN=HSPA5 PE=1 SV=2	0	48.2803	21.1009	11	57	11	1	654	72.288	5.16				3300000	3800000	1200000	0.585	22.6032	11
FALSE	High	Master Protein	P33151	Cadherin-5 OS=Homo sapiens GN=CDH5 PE=1 SV=5	0	26.8025	7.52551	5	56	5	1	784	87.474	5.43				8100000	2900000		0.278	104.341	5
FALSE	High	Master Protein	E9PQD6	Serum amyloid A protein OS=Homo sapiens GN=SAA1 PE=3 SV=1	0	37.027	41.8033	3	54	3	1	122	13.538	6.79		5800000	48000000	15000000			1.31	197.754	3
FALSE	High	Master Protein	P48740-2	Isoform 2 of Mannan-binding lectin serine protease 1 OS=Homo sapiens GN=MASP1	0	24.5504	7.69231	5	53	4	1	728	81.808	5.12			2300000	5800000			0.265	57.3257	5
FALSE	High	Master Protein	P00734	Prothrombin OS=Homo sapiens GN=F2 PE=1 SV=2	0	17.9351	4.98392	3	51	3	1	622	69.992	5.9	3400000	1700000	1700000	4900000	1500000		0.162	76.4594	3
FALSE	High	Master Protein	P01031	Complement C5 OS=Homo sapiens GN=C5 PE=1 SV=4	0	32.9604	3.52029	6	48	6	1	1676	188.186	6.52	19000000	8600000	4100000				0.146	73.3149	6
FALSE	High	Master Protein	P02748	Complement component C9 OS=Homo sapiens GN=C9 PE=1 SV=2	0	21.8695	8.05009	4	45	4	1	559	63.133	5.59	2700000	3500000		3800000		2000000	0.239	41.4578	4
FALSE	High	Master Protein	P08697	Alpha-2-antiplasmin OS=Homo sapiens GN=SERPINF2 PE=1 SV=3	0	24.9808	12.0163	4	41	4	1	491	54.531	6.29		9800000	5400000	7800000			0.468	58.9446	4
FALSE	High	Master Protein	P69905	Hemoglobin subunit alpha OS=Homo sapiens GN=HBA1 PE=1 SV=2	0	32.3395	28.169	3	41	3	1	142	15.248	8.68	22000000	4500000					1.31	123.38	3
FALSE	High	Master Protein	Q9Y490	Talin-1 OS=Homo sapiens GN=TLN1 PE=1 SV=3	0	12.4855	1.65289	3	39	3	1	2541	269.599	6.07	810000	1500000	850000	480000			0.038	11.1952	3
FALSE	High	Master Protein	P04070-2	Isoform 2 of Vitamin K-dependent protein C OS=Homo sapiens GN=PROC	0	17.5431	10.2713	4	38	4	1	516	57.518	6.68				750000	4800000		0.311	33.3371	4
FALSE	High	Master Protein	G3XA98	Fibulin 5, isoform CRA_a OS=Homo sapiens GN=FBLN5 PE=4 SV=1	0	9.965	6.95297	3	36	3	1	489	54.089	4.73					1200000		0.304	1.69557	3
FALSE	High	Master Protein	Q6UX71	Plexin domain-containing protein 2 OS=Homo sapiens GN=PLXDC2 PE=1 SV=1	0	20.7858	8.50662	4	30	4	1	529	59.546	6.46		1900000		5000000			0.403	30.8661	4
FALSE	High	Master Protein	P25311	Zinc-alpha-2-glycoprotein OS=Homo sapiens GN=AZGP1 PE=1 SV=2	0	36.4037	24.1611	5	28	5	1	298	34.237	6.05					1900000		0.73	61.4003	5
FALSE	High	Master Protein	P00740	Coagulation factor IX OS=Homo sapiens GN=F9 PE=1 SV=2	0	30.825	11.4967	4	25	4	1	461	51.745	5.47					6100000		0.389	54.5861	4
FALSE	High	Master Protein	P07357	Complement component C8 alpha chain OS=Homo sapiens GN=C8A PE=1 SV=2	0	16.849	6.84932	4	25	4	1	584	65.121	6.47		5100000					0.259	34.5185	4
FALSE	High	Master Protein	P02753	Retinol-binding protein 4 OS=Homo sapiens GN=RBP4 PE=1 SV=3	0	13.1458	16.4179	4	24	4	1	201	22.995	6.07					1700000	350000	1.154	0	4
FALSE	High	Master Protein	P55056	Apolipoprotein C-IV OS=Homo sapiens GN=APOC4 PE=1 SV=1	0	12.1208	20.4724	3	23	3	1	127	14.543	8.92		6500000	4200000	1900000			0.874	2.11623	3
FALSE	High	Master Protein	P05160	Coagulation factor XIII B chain OS=Homo sapiens GN=F13B PE=1 SV=3	0	12.2168	3.02572	3	21	3	1	661	75.461	6.39		3700000	2300000				0.151	20.5397	3
FALSE	High	Master Protein	P01591	Immunoglobulin J chain OS=Homo sapiens GN=IGJ PE=1 SV=4	0	11.6697	16.9811	3	21	3	1	159	18.087	5.24	45000000					1000000	0.778	36.3948	3
FALSE	High	Master Protein	P07360	Complement component C8 gamma chain OS=Homo sapiens GN=C8G PE=1 SV=3	0	25.9638	37.1287	5	20	5	1	202	22.264	8.31		3100000					1.276	24.0592	5
FALSE	High	Master Protein	P23142	Fibulin-1 OS=Homo sapiens GN=FBLN1 PE=1 SV=4	0	21.5751	7.96586	4	20	3	1	703	77.162	5.22			6700000	3500000			0.222	35.931	4
FALSE	High	Master Protein	P22352	Glutathione peroxidase 3 OS=Homo sapiens GN=GPX3 PE=1 SV=2	0	12.4595	16.3717	3	20	3	1	226	25.537	8.13				1500000	270000		0.468	5.5255	3
FALSE	High	Master Protein	Q14623	Indian hedgehog protein OS=Homo sapiens GN=IHH PE=1 SV=4	0	22.4336	19.2214	4	17	4	1	411	45.222	8.76		1800000	3700000				0.334	20.5997	4
FALSE	High	Master Protein	P06396	Gelsolin OS=Homo sapiens GN=GSN PE=1 SV=1	0	19.7728	9.71867	4	16	4	1	782	85.644	6.28					1100000		0.175	17.1254	4
FALSE	High	Master Protein	Q8TDL5	BPI fold-containing family B member 1 OS=Homo sapiens GN=BPIFB1 PE=1 SV=1	0	14.1593	8.26446	3	13	3	1	484	52.408	7.23		3700000	3700000				0.25	11.6493	3
FALSE	High	Master Protein	Q9Y6R7	IgGFc-binding protein OS=Homo sapiens GN=FCGBP PE=1 SV=3	0	12.049	1.53562	3	13	3	1	5405	571.639	5.34	6200000						0.03	22.6115	3
FALSE	High	Master Protein	P04275	von Willebrand factor OS=Homo sapiens GN=VWF PE=1 SV=4	0	16.886	1.77746	4	12	4	1	2813	309.058	5.48	5500000						0.051	6.81853	4
FALSE	High	Master Protein	P43652	Afamin OS=Homo sapiens GN=AFM PE=1 SV=1	0	12.5879	4.8414	3	12	3	1	599	69.024	5.9				2600000			0.136	5.33773	3
FALSE	High	Master Protein	P02746	Complement C1q subcomponent subunit B OS=Homo sapiens GN=C1QB PE=1 SV=3	0	12.4795	10.6719	3	9	3	1	253	26.704	8.63	42000000						0.468	18.0289	3
FALSE	High	Master Protein	Q06033	Inter-alpha-trypsin inhibitor heavy chain H3 OS=Homo sapiens GN=ITIH3 PE=1 SV=2	0	12.9735	2.92135	3	9	3	1	890	99.787	5.74							0.107	3.75205	3
FALSE	High	Master Protein	P19652	Alpha-1-acid glycoprotein 2 OS=Homo sapiens GN=ORM2 PE=1 SV=2	0	19.5162	14.4279	4	7	3	1	201	23.588	5.11	3800000	8400000					0.668	14.358	4
FALSE	High	Master Protein	P02788	Lactotransferrin OS=Homo sapiens GN=LTF PE=1 SV=6	0	8.71965	5.21127	3	4	3	1	710	78.132	8.12		1600000					0.134	1.71632	3

## Sheet: Participant_7
Checked	Protein FDR Confidence	Master	Accession	Description	Exp. q-value	Sum PEP Score	Coverage	# Peptides	# PSMs	# Unique Peptides	# Protein Groups	# AAs	MW [kDa]	calc. pI	Area: Participant 7, alpha0	Area: Participant 7, alpha1	Area: Participant 7, alpha2	Area: Participant 7, alpha3	Area: Participant 7, prebeta	Area: Participant 7, prebeta-b	emPAI	Score A2 Sequest HT	# Peptides A2 Sequest HT
FALSE	High	Master Protein	P02647	Apolipoprotein A-I OS=Homo sapiens GN=APOA1 PE=1 SV=1	0	492.024	83.8951	46	14322	46	1	267	30.759	5.76	120000000	3000000000	6400000000	9700000000	1700000000	430000000	1929.7	26464	46
FALSE	High	Master Protein	P06727	Apolipoprotein A-IV OS=Homo sapiens GN=APOA4 PE=1 SV=3	0	696.952	78.0303	70	4585	70	1	396	45.371	5.38	990000	8800000	6400000	43000000	3600000000	9900000	4435.69	10898	70
FALSE	High	Master Protein	P02768	Serum albumin OS=Homo sapiens GN=ALB PE=1 SV=2	0	289.717	35.3038	36	3375	36	1	609	69.321	6.28	74000000	190000000	220000000	730000000	8700000000	11000000	6.279	7274.53	36
FALSE	High	Master Protein	P01009	Alpha-1-antitrypsin OS=Homo sapiens GN=SERPINA1 PE=1 SV=3	0	235.083	51.4354	28	2496	28	1	418	46.707	5.59	2100000	18000000	16000000	130000000	1100000000	1100000	21.067	3651.46	28
FALSE	High	Master Protein	P02649	Apolipoprotein E OS=Homo sapiens GN=APOE PE=1 SV=1	0	226.566	69.7161	31	1953	31	1	317	36.132	5.73	61000000	690000000	470000000	130000000	34000000	13000000	39.471	3729.28	31
FALSE	High	Master Protein	P01024	Complement C3 OS=Homo sapiens GN=C3 PE=1 SV=2	0	476.16	34.9369	66	1934	66	1	1663	187.03	6.4	22000000	120000000	250000000	35000000	28000000	2800000	3.864	4262.2	66
FALSE	High	Master Protein	P04004	Vitronectin OS=Homo sapiens GN=VTN PE=1 SV=1	0	109.589	18.2008	11	1787	11	1	478	54.271	5.8	130000000	140000000	99000000	510000000	170000000	9100000	4.298	3932.34	11
FALSE	High	Master Protein	P02671	Fibrinogen alpha chain OS=Homo sapiens GN=FGA PE=1 SV=2	0	251.206	30.1386	33	1527	33	1	866	94.914	6.01	86000000	170000000	29000000	140000000	32000000	48000000	5.856	3106.69	33
FALSE	High	Master Protein	O14791-2	Isoform 2 of Apolipoprotein L1 OS=Homo sapiens GN=APOL1	0	103.356	30.1932	17	1198	17	1	414	45.89	6.29	110000000	520000000	44000000	15000000	5400000	610000	5.105	2172.58	17
FALSE	High	Master Protein	P35542	Serum amyloid A-4 protein OS=Homo sapiens GN=SAA4 PE=1 SV=2	0	94.6871	56.9231	9	1134	9	1	130	14.737	9.07	20000000	210000000	500000000	130000000		590000	19.309	2295.23	9
FALSE	High	Master Protein	V9GYM3	Apolipoprotein A-II OS=Homo sapiens GN=APOA2 PE=1 SV=1	0	65.8198	20.3008	9	1125	9	1	133	14.905	8.27	53000000	770000000	2200000000	1800000000	100000000	3000000	18.953	2853.29	9
FALSE	High	Master Protein	P02751-15	Isoform 15 of Fibronectin OS=Homo sapiens GN=FN1	0	194.268	13.7667	30	1113	30	1	2477	272.15	5.5	460000000	62000000	18000000	15000000			0.992	2250.16	30
FALSE	High	Master Protein	F5H4W9	Serum paraoxonase/arylesterase 1 OS=Homo sapiens GN=PON1 PE=4 SV=1	0	72.3686	27.6056	11	973	9	1	355	39.678	4.88	14000000	65000000	62000000	370000000	340000000	280000000	4.012	1792.14	11
FALSE	High	Master Protein	C9JC84	Fibrinogen gamma chain OS=Homo sapiens GN=FGG PE=1 SV=1	0	110.525	36.0087	16	876	12	1	461	52.304	5.63	200000000	160000000	9700000	14000000	18000000	56000000	3.748	1450.35	16
FALSE	High	Master Protein	P00739-2	Isoform 2 of Haptoglobin-related protein OS=Homo sapiens GN=HPR	0	136.258	30.6494	17	791	5	1	385	43.049	7.08	16000000	110000000	20000000	87000000	8900000	6400000	5.723	2069.91	17
FALSE	High	Master Protein	P10909-2	Isoform 2 of Clusterin OS=Homo sapiens GN=CLU	0	114.174	26.3473	18	791	18	1	501	57.796	6.68	110000000	96000000	38000000	80000000	49000000	5400000	2.57	1258.93	18
FALSE	High	Master Protein	P01023	Alpha-2-macroglobulin OS=Homo sapiens GN=A2M PE=1 SV=3	0	150.27	15.6716	25	754	23	1	1474	163.188	6.46	59000000	20000000	410000	10000000	16000000	1900000	1.205	1230.51	25
FALSE	High	Master Protein	P00738	Haptoglobin OS=Homo sapiens GN=HP PE=1 SV=1	0	116.421	31.5271	18	719	6	1	406	45.177	6.58	12000000	84000000	25000000	88000000		2200000	3.642	1780.62	18
FALSE	High	Master Protein	P04264	Keratin, type II cytoskeletal 1 OS=Homo sapiens GN=KRT1 PE=1 SV=6	0	179.182	43.0124	30	682	27	1	644	65.999	8.12	20000000	16000000	32000000	33000000	65000000	34000000	5.31	1380.53	30
FALSE	High	Master Protein	P01871-2	Isoform 2 of Ig mu chain C region OS=Homo sapiens GN=IGHM	0	65.4659	21.9873	11	626	11	1	473	51.758	6.15	19000000	760000					1.371	424.72	11
FALSE	High	Master Protein	P01857	Ig gamma-1 chain C region OS=Homo sapiens GN=IGHG1 PE=1 SV=1	0	52.5237	20.9091	9	622	4	1	330	36.083	8.19	120000000	36000000					1.873	934.144	9
FALSE	High	Master Protein	P02675	Fibrinogen beta chain OS=Homo sapiens GN=FGB PE=1 SV=2	0	116.767	28.9206	17	565	17	1	491	55.892	8.27	130000000	77000000	15000000	7700000	1000000	1400000	3.184	1337.42	17
FALSE	High	Master Protein	P0C0L5	Complement C4-B OS=Homo sapiens GN=C4B PE=1 SV=2	0	109.986	13.4748	21	525	3	1	1744	192.631	7.27		2500000	820000	9100000	3300000		0.544	795.218	21
FALSE	High	Master Protein	P13645	Keratin, type I cytoskeletal 10 OS=Homo sapiens GN=KRT10 PE=1 SV=6	0	105.662	30.6507	20	508	16	1	584	58.792	5.21	6500000	11000000	19000000	17000000	46000000	3500000	3.642	968.552	20
FALSE	High	Master Protein	P35527	Keratin, type I cytoskeletal 9 OS=Homo sapiens GN=KRT9 PE=1 SV=3	0	106.337	31.9422	16	478	15	1	623	62.027	5.24	5600000	5000000	10000000	15000000	30000000	10000000	2.162	728.91	16
FALSE	High	Master Protein	P02790	Hemopexin OS=Homo sapiens GN=HPX PE=1 SV=2	0	70.2424	20.7792	13	407	13	1	462	51.643	7.02			640000	150000000			2.162	593.949	13
FALSE	High	Master Protein	P07225	Vitamin K-dependent protein S OS=Homo sapiens GN=PROS1 PE=1 SV=1	0	67.8184	17.3077	12	377	12	1	676	75.074	5.67	6900000	18000000	36000000	100000000		220000	1.154	781.362	12
FALSE	High	Master Protein	P04114	Apolipoprotein B-100 OS=Homo sapiens GN=APOB PE=1 SV=2	0	188.833	9.09489	44	369	44	1	4563	515.283	7.05	21000000	2700000	3400000				0.344	457.179	44
FALSE	High	Master Protein	P35908	Keratin, type II cytoskeletal 2 epidermal OS=Homo sapiens GN=KRT2 PE=1 SV=2	0	109.224	33.9593	21	290	16	1	639	65.393	8	3700000	3400000	5400000	6600000	16000000	3700000	1.812	568.75	21
FALSE	High	Master Protein	P02787	Serotransferrin OS=Homo sapiens GN=TF PE=1 SV=3	0	146.505	20.6304	20	255	20	1	698	77.014	7.12		1800000	2400000	58000000			2.101	542.286	20
FALSE	High	Master Protein	Q14624	Inter-alpha-trypsin inhibitor heavy chain H4 OS=Homo sapiens GN=ITIH4 PE=1 SV=4	0	101.27	19.5699	18	241	18	1	930	103.293	6.98	4000000	8200000	13000000	59000000			1.058	444.582	18
FALSE	High	Master Protein	P0CG05	Ig lambda-2 chain C regions OS=Homo sapiens GN=IGLC2 PE=1 SV=1	0	39.1799	52.8302	7	238	5	1	106	11.287	7.24	220000000	160000000	19000000	12000000			6.743	237.393	7
FALSE	High	Master Protein	P01019	Angiotensinogen OS=Homo sapiens GN=AGT PE=1 SV=1	0	35.586	11.5464	6	232	6	1	485	53.121	6.32	3500000	9800000	14000000	23000000	1900000		0.859	380.445	6
FALSE	High	Master Protein	P01008	Antithrombin-III OS=Homo sapiens GN=SERPINC1 PE=1 SV=1	0	81.442	26.0776	12	231	12	1	464	52.569	6.71	1300000	3700000	3900000	75000000	520000		1.456	457.023	12
FALSE	High	Master Protein	Q15166	Serum paraoxonase/lactonase 3 OS=Homo sapiens GN=PON3 PE=1 SV=3	0	27.429	19.774	7	213	5	1	354	39.582	5.41	2500000	9300000	12000000	45000000	48000000	26000000	0.859	338.71	7
FALSE	High	Master Protein	P01011	Alpha-1-antichymotrypsin OS=Homo sapiens GN=SERPINA3 PE=1 SV=2	0	79.7072	24.8227	12	203	12	1	423	47.621	5.52	1800000	4000000	3700000	31000000	7500000		2.047	360.975	12
FALSE	High	Master Protein	B0YIW2	Apolipoprotein C-III OS=Homo sapiens GN=APOC3 PE=1 SV=1	0	30.7003	25.641	3	192	3	1	117	12.807	8.18	2700000	24000000	31000000	100000000	100000000	9000000	1.512	632.428	3
FALSE	High	Master Protein	P04180	Phosphatidylcholine-sterol acyltransferase OS=Homo sapiens GN=LCAT PE=1 SV=1	0	33.6356	12.5	6	181	6	1	440	49.546	6.11	250000	800000	1400000	41000000	11000000		0.905	239.148	6
FALSE	High	Master Protein	Q96KN2	Beta-Ala-His dipeptidase OS=Homo sapiens GN=CNDP1 PE=1 SV=4	0	70.4513	32.9389	14	179	14	1	507	56.67	5.3		1600000	2300000	11000000	13000000		1.637	211.731	14
FALSE	High	Master Protein	P68871	Hemoglobin subunit beta OS=Homo sapiens GN=HBB PE=1 SV=2	0	15.711	21.7687	3	170	3	1	147	15.988	7.28	340000	3100000	2600000	680000			0.778	160.11	3
FALSE	High	Master Protein	P01042-2	Isoform LMW of Kininogen-1 OS=Homo sapiens GN=KNG1	0	55.7833	17.7986	8	169	8	1	427	47.853	6.65			410000	60000000	3000000	330000	0.863	312.194	8
FALSE	High	Master Protein	C9JF17	Apolipoprotein D (Fragment) OS=Homo sapiens GN=APOD PE=4 SV=1	0	30.6233	21.8605	7	164	7	1	215	24.142	5.6	2400000	6400000	8800000	37000000	20000000	2700000	2.162	199.85	7
FALSE	High	Master Protein	P09871	Complement C1s subcomponent OS=Homo sapiens GN=C1S PE=1 SV=1	0	53.93	16.7151	10	143	9	1	688	76.635	4.96	590000	2300000	3600000	32000000			1.069	217.575	10
FALSE	High	Master Protein	O95445	Apolipoprotein M OS=Homo sapiens GN=APOM PE=1 SV=2	0	12.457	13.8298	3	141	3	1	188	21.239	6.01	7300000	60000000	41000000	4300000			0.638	192.794	3
FALSE	High	Master Protein	P80108	Phosphatidylinositol-glycan-specific phospholipase D OS=Homo sapiens GN=GPLD1 PE=1 SV=3	0	56.5791	16.6667	11	127	11	1	840	92.278	6.37	1300000	8200000	6000000	6500000			0.628	224.368	11
FALSE	High	Master Protein	P04217	Alpha-1B-glycoprotein OS=Homo sapiens GN=A1BG PE=1 SV=4	0	56.9658	22.8283	10	127	10	1	495	54.22	5.86				49000000	2100000		1.754	273.49	10
FALSE	High	Master Protein	P02743	Serum amyloid P-component OS=Homo sapiens GN=APCS PE=1 SV=2	0	47.9905	36.7713	10	121	10	1	223	25.371	6.54	1300000	7500000	95000000				4.878	241.544	10
FALSE	High	Master Protein	B4E1Z4	Complement factor B OS=Homo sapiens GN=CFB PE=2 SV=1	0	30.0683	5.37125	6	104	6	1	1266	140.853	7.18	1800000	4500000	5700000	2200000			0.164	147.828	6
FALSE	High	Master Protein	P13647	Keratin, type II cytoskeletal 5 OS=Homo sapiens GN=KRT5 PE=1 SV=3	0	40.1835	14.0678	9	94	4	1	590	62.34	7.74		2500000	1700000		3700000	1300000	0.638	148.269	9
FALSE	High	Master Protein	P02766	Transthyretin OS=Homo sapiens GN=TTR PE=1 SV=1	0	25.4363	18.3673	4	91	4	1	147	15.877	5.76	570000	960000		1600000	6500000	15000000	1.848	164.746	4
FALSE	High	Master Protein	P01623	Ig kappa chain V-III region WOL OS=Homo sapiens PE=1 SV=1	0	23.7974	35.7798	4	80	3	1	109	11.739	8.91	60000000	13000000					2.594	98.0685	4
FALSE	High	Master Protein	P12259	Coagulation factor V OS=Homo sapiens GN=F5 PE=1 SV=4	0	39.6757	4.76619	10	78	10	1	2224	251.546	6.05	800000	1100000	900000	1400000	22000000	620000	0.191	55.468	10
FALSE	High	Master Protein	P00450	Ceruloplasmin OS=Homo sapiens GN=CP PE=1 SV=1	0	42.7038	15.8685	10	77	10	1	1065	122.128	5.72		3500000	2500000	11000000			0.396	85.1914	10
FALSE	High	Master Protein	D6RF35	Vitamin D-binding protein OS=Homo sapiens GN=GC PE=1 SV=1	0	36.0836	11.5546	7	75	7	1	476	52.986	5.52				18000000	33000000		0.624	118.654	7
FALSE	High	Master Protein	P01031	Complement C5 OS=Homo sapiens GN=C5 PE=1 SV=4	0	15.8884	2.32697	4	72	4	1	1676	188.186	6.52	6500000	13000000	13000000				0.081	132.943	4
FALSE	High	Master Protein	P08603	Complement factor H OS=Homo sapiens GN=CFH PE=1 SV=4	0	50.9839	8.28595	9	72	8	1	1231	139.005	6.61	18000000	7500000					0.35	175.866	9
FALSE	High	Master Protein	P00747	Plasminogen OS=Homo sapiens GN=PLG PE=1 SV=2	0	32.9879	6.41975	9	70	9	1	810	90.51	7.24	13000000					3300000	0.459	128.382	9
FALSE	High	Master Protein	K7ER74	Protein APOC4-APOC2 OS=Homo sapiens GN=APOC4-APOC2 PE=4 SV=1	0	23.2065	20.2247	5	64	5	1	178	20.036	6.64		3500000	14000000	45000000			2.511	122.689	5
FALSE	High	Master Protein	Q08380	Galectin-3-binding protein OS=Homo sapiens GN=LGALS3BP PE=1 SV=1	0	23.3813	10.5983	6	63	6	1	585	65.289	5.27	1600000	3000000	950000	1900000			0.425	63.4361	6
FALSE	High	Master Protein	P00736	Complement C1r subcomponent OS=Homo sapiens GN=C1R PE=1 SV=2	0	22.5744	7.0922	5	58	5	1	705	80.067	6.21		8400000	930000	1300000	1300000	370000	0.278	85.518	5
FALSE	High	Master Protein	P02747	Complement C1q subcomponent subunit C OS=Homo sapiens GN=C1QC PE=1 SV=3	0	19.2891	14.6939	4	57	4	1	245	25.757	8.41	16000000	4000000		11000000	20000000	8200000	0.778	168.623	4
FALSE	High	Master Protein	P04070-2	Isoform 2 of Vitamin K-dependent protein C OS=Homo sapiens GN=PROC	0	30.7707	11.6279	6	57	6	1	516	57.518	6.68					5400000		0.501	94.4651	6
FALSE	High	Master Protein	E7ETH0	Complement factor I light chain OS=Homo sapiens GN=CFI PE=3 SV=1	0	24.4282	7.61421	5	54	5	1	591	66.581	7.59			4600000	5600000			0.342	85.0178	5
FALSE	High	Master Protein	P19823	Inter-alpha-trypsin inhibitor heavy chain H2 OS=Homo sapiens GN=ITIH2 PE=1 SV=2	0	35.5585	11.4165	9	51	9	1	946	106.397	6.86	3400000	5000000	2400000	1900000	590000	580000	0.376	58.9342	9
FALSE	High	Master Protein	C9JV77	Alpha-2-HS-glycoprotein OS=Homo sapiens GN=AHSG PE=1 SV=1	0	48.2353	10.0543	3	47	3	1	368	39.387	5.72				3300000	30000000		1.239	163.213	3
FALSE	High	Master Protein	P01591	Immunoglobulin J chain OS=Homo sapiens GN=IGJ PE=1 SV=4	0	18.8466	18.8679	4	46	4	1	159	18.087	5.24	11000000					2100000	1.154	78.0052	4
FALSE	High	Master Protein	E9PGN7	Plasma protease C1 inhibitor OS=Homo sapiens GN=SERPING1 PE=3 SV=1	0	28.7464	10.4972	6	46	6	1	543	59.455	6.76	9700000	9600000	22000000	21000000			0.484	56.4503	6
FALSE	High	Master Protein	Q6UX71	Plexin domain-containing protein 2 OS=Homo sapiens GN=PLXDC2 PE=1 SV=1	0	18.6281	7.75047	4	46	4	1	529	59.546	6.46		1700000		9300000			0.311	64.0813	4
FALSE	High	Master Protein	P08697	Alpha-2-antiplasmin OS=Homo sapiens GN=SERPINF2 PE=1 SV=3	0	17.0549	8.55397	3	43	3	1	491	54.531	6.29		2300000	2300000	16000000			0.359	78.0369	3
FALSE	High	Master Protein	B3KUE5	Phospholipid transfer protein OS=Homo sapiens GN=PLTP PE=1 SV=1	0	19.8924	6.62768	4	41	4	1	513	56.598	6.64	2000000	15000000	8700000				0.389	94.9486	4
FALSE	High	Master Protein	P48740-2	Isoform 2 of Mannan-binding lectin serine protease 1 OS=Homo sapiens GN=MASP1	0	15.6351	6.59341	4	40	3	1	728	81.808	5.12				2900000	350000		0.207	54.3889	4
FALSE	High	Master Protein	P69905	Hemoglobin subunit alpha OS=Homo sapiens GN=HBA1 PE=1 SV=2	0	18.1313	28.169	3	37	3	1	142	15.248	8.68		4600000	4300000	1300000			0.874	54.0366	3
FALSE	High	Master Protein	P00740	Coagulation factor IX OS=Homo sapiens GN=F9 PE=1 SV=2	0	26.6396	14.5336	6	37	6	1	461	51.745	5.47					3800000		0.484	64.5577	6
FALSE	High	Master Protein	P22792	Carboxypeptidase N subunit 2 OS=Homo sapiens GN=CPN2 PE=1 SV=3	0	14.2812	6.97248	3	37	3	1	545	60.518	5.99		710000	2800000	1600000			0.318	38.3314	3
FALSE	High	Master Protein	P33151	Cadherin-5 OS=Homo sapiens GN=CDH5 PE=1 SV=5	0	15.513	5.48469	4	36	4	1	784	87.474	5.43				4900000			0.216	57.4684	4
FALSE	High	Master Protein	P22352	Glutathione peroxidase 3 OS=Homo sapiens GN=GPX3 PE=1 SV=2	0	12.3153	19.0265	4	33	4	1	226	25.537	8.13				980000	1200000		0.668	2.00178	4
FALSE	High	Master Protein	P11597	Cholesteryl ester transfer protein OS=Homo sapiens GN=CETP PE=1 SV=2	0	18.9352	8.51927	4	33	4	1	493	54.721	6.09		6500000	13000000				0.322	53.3643	4
FALSE	High	Master Protein	P22891-2	Isoform 2 of Vitamin K-dependent protein Z OS=Homo sapiens GN=PROZ	0	20.4859	13.0332	6	31	6	1	422	47.023	6.04				690000	3600000		0.585	26.5111	6
FALSE	High	Master Protein	P51884	Lumican OS=Homo sapiens GN=LUM PE=1 SV=2	0	11.3216	8.28402	3	27	3	1	338	38.405	6.61				5500000			0.389	24.9234	3
FALSE	High	Master Protein	G3XA98	Fibulin 5, isoform CRA_a OS=Homo sapiens GN=FBLN5 PE=4 SV=1	0	11.8853	6.95297	3	25	3	1	489	54.089	4.73					1900000		0.304	5.58132	3
FALSE	High	Master Protein	Q12805	EGF-containing fibulin-like extracellular matrix protein 1 OS=Homo sapiens GN=EFEMP1 PE=1 SV=2	0	15.77	6.89655	3	24	3	1	493	54.604	5.07				10000000		160000	0.359	42.7818	3
FALSE	High	Master Protein	Q9Y6R7	IgGFc-binding protein OS=Homo sapiens GN=FCGBP PE=1 SV=3	0	10.774	1.3136	3	16	3	1	5405	571.639	5.34	1100000						0.03	19.9891	3
FALSE	High	Master Protein	Q06033	Inter-alpha-trypsin inhibitor heavy chain H3 OS=Homo sapiens GN=ITIH3 PE=1 SV=2	0	13.9388	4.38202	4	13	4	1	890	99.787	5.74				2300000			0.145	4.41882	4
FALSE	High	Master Protein	P23142	Fibulin-1 OS=Homo sapiens GN=FBLN1 PE=1 SV=4	0	13.3071	5.26316	3	12	3	1	703	77.162	5.22			1400000	2200000			0.162	6.09971	3
FALSE	High	Master Protein	Q8TDL5	BPI fold-containing family B member 1 OS=Homo sapiens GN=BPIFB1 PE=1 SV=1	0	10.1895	7.43802	3	12	3	1	484	52.408	7.23		2200000	810000				0.25	14.6707	3
FALSE	High	Master Protein	P19652	Alpha-1-acid glycoprotein 2 OS=Homo sapiens GN=ORM2 PE=1 SV=2	0	18.7759	12.4378	4	11	4	1	201	23.588	5.11				6900000			0.668	27.0997	4
FALSE	High	Master Protein	E9PQD6	Serum amyloid A protein OS=Homo sapiens GN=SAA1 PE=3 SV=1	0	21.7925	41.8033	3	11	3	1	122	13.538	6.79			11000000	1800000			1.31	29.3616	3
FALSE	High	Master Protein	P04003	C4b-binding protein alpha chain OS=Homo sapiens GN=C4BPA PE=1 SV=2	0	9.37611	4.85762	3	11	3	1	597	66.989	7.3	13000000						0.17	11.3879	3
FALSE	High	Master Protein	P04196	Histidine-rich glycoprotein OS=Homo sapiens GN=HRG PE=1 SV=1	0	9.77171	7.04762	3	11	3	1	525	59.541	7.5				2200000			0.241	2.09245	3
FALSE	High	Master Protein	P00742	Coagulation factor X OS=Homo sapiens GN=F10 PE=1 SV=2	0	10.4653	7.9918	3	9	3	1	488	54.697	5.94					12000000		0.205	15.952	3
FALSE	High	Master Protein	P11021	78 kDa glucose-regulated protein OS=Homo sapiens GN=HSPA5 PE=1 SV=2	0	10.0687	5.9633	3	8	3	1	654	72.288	5.16				1700000			0.134	3.56882	3
FALSE	High	Master Protein	P02753	Retinol-binding protein 4 OS=Homo sapiens GN=RBP4 PE=1 SV=3	0	10.6922	10.9453	3	7	3	1	201	22.995	6.07					1900000		0.778	0	3

## Sheet: Participant_8
Checked	Protein FDR Confidence	Master	Accession	Description	Exp. q-value	Sum PEP Score	Coverage	# Peptides	# PSMs	# Unique Peptides	# Protein Groups	# AAs	MW [kDa]	calc. pI	Area: Participant 8, alpha0	Area: Participant 8, alpha1	Area: Participant 8, alpha2	Area: Participant 8, alpha3	Area: Participant 8, prebeta	Area: Participant 8, prebeta-b	emPAI	Score A2 Sequest HT	# Peptides A2 Sequest HT
FALSE	High	Master Protein	P02647	Apolipoprotein A-I OS=Homo sapiens GN=APOA1 PE=1 SV=1	0	545.24	92.1348	49	16322	9	1	267	30.759	5.76	130000000	4600000000	3400000000	1600000000	340000000	7400000	2681.7	32801.5	49
FALSE	High	Master Protein	P06727	Apolipoprotein A-IV OS=Homo sapiens GN=APOA4 PE=1 SV=3	0	702.864	78.7879	69	3997	69	1	396	45.371	5.38	10000000	51000000	13000000	99000000	5400000000	30000000	4435.69	9801.01	69
FALSE	High	Master Protein	P02768	Serum albumin OS=Homo sapiens GN=ALB PE=1 SV=2	0	240.221	31.8555	32	3980	32	1	609	69.321	6.28	53000000	110000000	74000000	180000000	12000000000	9700000	4.092	6925.93	32
FALSE	High	Master Protein	P04004	Vitronectin OS=Homo sapiens GN=VTN PE=1 SV=1	0	119.941	18.2008	11	2284	11	1	478	54.271	5.8	510000000	200000000	140000000	400000000	470000000	1900000	4.736	5473.66	11
FALSE	High	Master Protein	P01024	Complement C3 OS=Homo sapiens GN=C3 PE=1 SV=2	0	573.142	44.3776	76	2245	76	1	1663	187.03	6.4	41000000	230000000	280000000	24000000	42000000	2300000	5.007	5339.26	76
FALSE	High	Master Protein	P02751	Fibronectin OS=Homo sapiens GN=FN1 PE=1 SV=4	0	445.964	26.1945	51	1791	51	1	2386	262.46	5.71	2300000000	85000000	16000000	14000000	4500000	230000	2.442	4605.6	51
FALSE	High	Master Protein	P02649	Apolipoprotein E OS=Homo sapiens GN=APOE PE=1 SV=1	0	280.301	70.6625	32	1780	32	1	317	36.132	5.73	390000000	670000000	270000000	140000000	35000000	13000000	55.234	4004.8	32
FALSE	High	Master Protein	P01009	Alpha-1-antitrypsin OS=Homo sapiens GN=SERPINA1 PE=1 SV=3	0	228.846	47.6077	27	1633	27	1	418	46.707	5.59	13000000	83000000	59000000	93000000	1100000000	1100000	18.11	3062.96	27
FALSE	High	Master Protein	P02671	Fibrinogen alpha chain OS=Homo sapiens GN=FGA PE=1 SV=2	0	299.488	33.1409	33	1577	33	1	866	94.914	6.01	440000000	680000000	27000000	48000000	14000000	21000000	6.678	3924.74	33
FALSE	High	Master Protein	P01834	Ig kappa chain C region OS=Homo sapiens GN=IGKC PE=1 SV=1	0	55.0742	52.8302	4	1447	4	1	106	11.602	5.87	52000000	130000000	1200000		160000		4.623	3221.12	4
FALSE	High	Master Protein	P01859	Ig gamma-2 chain C region OS=Homo sapiens GN=IGHG2 PE=1 SV=2	0	106.547	23.6196	9	1430	4	1	326	35.878	7.59	160000000	39000000					6.305	3503.69	9
FALSE	High	Master Protein	P0CG05	Ig lambda-2 chain C regions OS=Homo sapiens GN=IGLC2 PE=1 SV=1	0	66.0462	52.8302	6	1424	3	1	106	11.287	7.24	1200000000	670000000	44000000	7900000			9	3454.17	6
FALSE	High	Master Protein	F5H4W9	Serum paraoxonase/arylesterase 1 OS=Homo sapiens GN=PON1 PE=4 SV=1	0	71.4493	21.4085	10	1407	8	1	355	39.678	4.88	38000000	120000000	110000000	310000000	650000000	440000000	3.467	2678.72	10
FALSE	High	Master Protein	P01023	Alpha-2-macroglobulin OS=Homo sapiens GN=A2M PE=1 SV=3	0	355.362	30.7327	45	1366	45	1	1474	163.188	6.46	340000000	46000000	5900000	11000000	19000000	1300000	3.535	3048.07	45
FALSE	High	Master Protein	P35542	Serum amyloid A-4 protein OS=Homo sapiens GN=SAA4 PE=1 SV=2	0	103.119	58.4615	9	1270	9	1	130	14.737	9.07	34000000	520000000	1300000000	69000000	1700000	820000	23.245	2859.87	9
FALSE	High	Master Protein	C9JC84	Fibrinogen gamma chain OS=Homo sapiens GN=FGG PE=1 SV=1	0	152.908	39.9132	18	1246	13	1	461	52.304	5.63	650000000	590000000	17000000	8100000	14000000	30000000	5.661	3316.71	18
FALSE	High	Master Protein	P02675	Fibrinogen beta chain OS=Homo sapiens GN=FGB PE=1 SV=2	0	296.64	45.8248	29	1221	29	1	491	55.892	8.27	470000000	580000000	30000000	1100000	4000000	780000	16.508	3884.9	29
FALSE	High	Master Protein	P04114	Apolipoprotein B-100 OS=Homo sapiens GN=APOB PE=1 SV=2	0	451.536	19.3294	82	974	82	1	4563	515.283	7.05	67000000	31000000	9100000				0.829	1629.36	82
FALSE	High	Master Protein	P10909-2	Isoform 2 of Clusterin OS=Homo sapiens GN=CLU	0	142.147	31.7365	20	910	20	1	501	57.796	6.68	330000000	130000000	33000000	31000000	23000000	5100000	3.281	1760.51	20
FALSE	High	Master Protein	V9GYM3	Apolipoprotein A-II OS=Homo sapiens GN=APOA2 PE=1 SV=1	0	62.3128	20.3008	9	880	9	1	133	14.905	8.27	150000000	1500000000	6700000000	990000000	85000000	9300000	18.953	2299.82	9
FALSE	High	Master Protein	P01871-2	Isoform 2 of Ig mu chain C region OS=Homo sapiens GN=IGHM	0	124.545	24.3129	13	870	13	1	473	51.758	6.15	260000000						2.924	1931.63	13
FALSE	High	Master Protein	P04264	Keratin, type II cytoskeletal 1 OS=Homo sapiens GN=KRT1 PE=1 SV=6	0	179.994	36.9565	28	848	25	1	644	65.999	8.12	78000000	13000000	30000000	8400000	48000000	130000000	4.696	1955.81	28
FALSE	High	Master Protein	P01857	Ig gamma-1 chain C region OS=Homo sapiens GN=IGHG1 PE=1 SV=1	0	81.2788	34.5455	9	752	3	1	330	36.083	8.19	830000000	69000000	820000				2.481	1517.24	9
FALSE	High	Master Protein	P35527	Keratin, type I cytoskeletal 9 OS=Homo sapiens GN=KRT9 PE=1 SV=3	0	113.911	33.3868	18	700	17	1	623	62.027	5.24	25000000	4100000	13000000	3400000	20000000	35000000	2.758	1134.33	18
FALSE	High	Master Protein	P00738	Haptoglobin OS=Homo sapiens GN=HP PE=1 SV=1	0	138.701	30.0493	19	664	8	1	406	45.177	6.58	180000000	250000000	45000000	48000000	3300000	470000	3.977	1856.28	19
FALSE	High	Master Protein	P01861	Ig gamma-4 chain C region OS=Homo sapiens GN=IGHG4 PE=1 SV=1	0	68.8743	29.6636	8	592	4	1	327	35.918	7.36	40000000	26000000					2.511	1044.92	8
FALSE	High	Master Protein	P13645	Keratin, type I cytoskeletal 10 OS=Homo sapiens GN=KRT10 PE=1 SV=6	0	103.115	25.6849	18	574	14	1	584	58.792	5.21	39000000	11000000	16000000	6400000	44000000	25000000	3.642	1131.23	18
FALSE	High	Master Protein	P00739-2	Isoform 2 of Haptoglobin-related protein OS=Homo sapiens GN=HPR	0	125.145	28.5714	16	533	5	1	385	43.049	7.08	37000000	74000000	11000000	4800000	4600000	720000	4.298	1483.7	16
FALSE	High	Master Protein	P0C0L5	Complement C4-B OS=Homo sapiens GN=C4B PE=1 SV=2	0	151.102	18.6927	28	518	3	1	1744	192.631	7.27	740000	2500000	1600000	2200000	1900000		0.795	945.384	28
FALSE	High	Master Protein	O14791-2	Isoform 2 of Apolipoprotein L1 OS=Homo sapiens GN=APOL1	0	112.294	28.5024	16	470	16	1	414	45.89	6.29	49000000	720000000	27000000	5600000	4500000	330000	5.105	992.785	16
FALSE	High	Master Protein	B9A064	Immunoglobulin lambda-like polypeptide 5 OS=Homo sapiens GN=IGLL5 PE=2 SV=2	0	43.4857	29.9065	5	466	3	1	214	23.049	8.84	74000000	28000000					1.448	908.975	5
FALSE	High	Master Protein	P02790	Hemopexin OS=Homo sapiens GN=HPX PE=1 SV=2	0	69.6551	20.7792	13	423	13	1	462	51.643	7.02			750000	110000000			2.162	632.277	13
FALSE	High	Master Protein	P07225	Vitamin K-dependent protein S OS=Homo sapiens GN=PROS1 PE=1 SV=1	0	75.0775	17.3077	13	361	13	1	676	75.074	5.67	24000000	20000000	42000000	67000000			1.154	813.497	13
FALSE	High	Master Protein	Q14624	Inter-alpha-trypsin inhibitor heavy chain H4 OS=Homo sapiens GN=ITIH4 PE=1 SV=4	0	116.627	22.4731	20	348	20	1	930	103.293	6.98	9900000	5400000	25000000	65000000			1.281	727.984	20
FALSE	High	Master Protein	C9JF17	Apolipoprotein D (Fragment) OS=Homo sapiens GN=APOD PE=4 SV=1	0	29.0748	21.8605	6	319	6	1	215	24.142	5.6	16000000	25000000	19000000	33000000	55000000	9200000	1.683	453.855	6
FALSE	High	Master Protein	P02787	Serotransferrin OS=Homo sapiens GN=TF PE=1 SV=3	0	138.343	21.7765	20	316	20	1	698	77.014	7.12			44000000	35000000			2.101	653.125	20
FALSE	High	Master Protein	P00736	Complement C1r subcomponent OS=Homo sapiens GN=C1R PE=1 SV=2	0	66.9483	10.3546	9	281	9	1	705	80.067	6.21	13000000	35000000	2200000	850000	1300000		0.891	549.039	9
FALSE	High	Master Protein	P35908	Keratin, type II cytoskeletal 2 epidermal OS=Homo sapiens GN=KRT2 PE=1 SV=2	0	100.546	32.0814	19	267	15	1	639	65.393	8	15000000	3700000	4300000		21000000	33000000	1.56	546.549	19
FALSE	High	Master Protein	Q08380	Galectin-3-binding protein OS=Homo sapiens GN=LGALS3BP PE=1 SV=1	0	78.4664	26.3248	14	245	14	1	585	65.289	5.27	55000000	18000000	2600000	1300000			1.572	365.603	14
FALSE	High	Master Protein	P01008	Antithrombin-III OS=Homo sapiens GN=SERPINC1 PE=1 SV=1	0	87.7275	27.8017	14	240	14	1	464	52.569	6.71		840000	5300000	73000000	2000000		1.748	509.386	14
FALSE	High	Master Protein	P01011	Alpha-1-antichymotrypsin OS=Homo sapiens GN=SERPINA3 PE=1 SV=2	0	61.2555	22.9314	11	227	11	1	423	47.621	5.52	3900000	4900000	5700000	27000000	41000000		1.438	421.476	11
FALSE	High	Master Protein	Q15166	Serum paraoxonase/lactonase 3 OS=Homo sapiens GN=PON3 PE=1 SV=3	0	41.2117	24.5763	8	226	6	1	354	39.582	5.41	26000000	25000000	28000000	37000000	110000000	54000000	1.219	409.257	8
FALSE	High	Master Protein	P02533	Keratin, type I cytoskeletal 14 OS=Homo sapiens GN=KRT14 PE=1 SV=4	0	47.497	22.0339	11	225	5	1	472	51.529	5.16					2900000	1200000	1.069	341.52	11
FALSE	High	Master Protein	B0YIW2	Apolipoprotein C-III OS=Homo sapiens GN=APOC3 PE=1 SV=1	0	35.591	31.6239	4	221	4	1	117	12.807	8.18	27000000	110000000	110000000	88000000	30000000	1000000	2.162	667.853	4
FALSE	High	Master Protein	P08779	Keratin, type I cytoskeletal 16 OS=Homo sapiens GN=KRT16 PE=1 SV=4	0	40.6911	19.6617	10	211	4	1	473	51.236	5.05	730000					230000	1.021	327.352	10
FALSE	High	Master Protein	P08603	Complement factor H OS=Homo sapiens GN=CFH PE=1 SV=4	0	107.678	10.8855	15	196	14	1	1231	139.005	6.61	290000000	17000000					0.734	552.647	15
FALSE	High	Master Protein	P12259	Coagulation factor V OS=Homo sapiens GN=F5 PE=1 SV=4	0	68.5399	8.18345	15	182	15	1	2224	251.546	6.05	10000000	2800000	1200000		13000000	960000	0.299	186.821	15
FALSE	High	Master Protein	P01042	Kininogen-1 OS=Homo sapiens GN=KNG1 PE=1 SV=2	0	55.2879	9.93789	7	165	7	1	644	71.912	6.81			520000	39000000	4800000		0.554	308.274	7
FALSE	High	Master Protein	P80108	Phosphatidylinositol-glycan-specific phospholipase D OS=Homo sapiens GN=GPLD1 PE=1 SV=3	0	73.855	20.5952	14	154	14	1	840	92.278	6.37	2600000	7600000	8900000	4400000			0.859	328.157	14
FALSE	High	Master Protein	P01019	Angiotensinogen OS=Homo sapiens GN=AGT PE=1 SV=1	0	31.6047	10.9278	5	150	5	1	485	53.121	6.32	2200000	4700000	9600000	9700000	9200000		0.701	244.705	5
FALSE	High	Master Protein	P48668	Keratin, type II cytoskeletal 6C OS=Homo sapiens GN=KRT6C PE=1 SV=3	0	42.9073	17.0213	10	147	4	1	564	59.988	8	860000					430000	0.73	226.745	10
FALSE	High	Master Protein	P04217	Alpha-1B-glycoprotein OS=Homo sapiens GN=A1BG PE=1 SV=4	0	47.5458	22.8283	10	143	10	1	495	54.22	5.86				28000000	67000000		2.02	336.634	10
FALSE	High	Master Protein	P02774-3	Isoform 3 of Vitamin D-binding protein OS=Homo sapiens GN=GC	0	37.7934	8.92495	6	142	6	1	493	55.087	5.74				41000000	78000000		0.567	210.417	6
FALSE	High	Master Protein	P04180	Phosphatidylcholine-sterol acyltransferase OS=Homo sapiens GN=LCAT PE=1 SV=1	0	35.5655	12.7273	6	140	6	1	440	49.546	6.11	1000000		2200000	19000000	21000000		0.905	233.559	6
FALSE	High	Master Protein	P13647	Keratin, type II cytoskeletal 5 OS=Homo sapiens GN=KRT5 PE=1 SV=3	0	40.8374	15.0847	11	135	6	1	590	62.34	7.74	3200000				4200000	3400000	0.828	197.669	11
FALSE	High	Master Protein	P09871	Complement C1s subcomponent OS=Homo sapiens GN=C1S PE=1 SV=1	0	59.6832	15.6977	9	128	8	1	688	76.635	4.96			3900000	23000000			1.069	263.308	9
FALSE	High	Master Protein	O95445	Apolipoprotein M OS=Homo sapiens GN=APOM PE=1 SV=2	0	23.2243	14.3617	4	128	4	1	188	21.239	6.01	18000000	120000000	36000000	1500000			0.931	241.061	4
FALSE	High	Master Protein	K7ER74	Protein APOC4-APOC2 OS=Homo sapiens GN=APOC4-APOC2 PE=4 SV=1	0	25.65	20.2247	5	112	5	1	178	20.036	6.64	1600000	95000000	88000000	6900000			2.511	190.077	5
FALSE	High	Master Protein	P18428	Lipopolysaccharide-binding protein OS=Homo sapiens GN=LBP PE=1 SV=3	0	25.8199	13.9293	6	106	6	1	481	53.35	6.7	1800000	4900000	1100000				0.61	26.5421	6
FALSE	High	Master Protein	P02743	Serum amyloid P-component OS=Homo sapiens GN=APCS PE=1 SV=2	0	49.3738	36.7713	10	102	10	1	223	25.371	6.54		2500000	55000000				4.878	224.269	10
FALSE	High	Master Protein	P19823	Inter-alpha-trypsin inhibitor heavy chain H2 OS=Homo sapiens GN=ITIH2 PE=1 SV=2	0	64.7153	17.6533	14	101	14	1	946	106.397	6.86	3300000	11000000	6700000	7800000	860000	890000	0.642	162.059	14
FALSE	High	Master Protein	E7ETH0	Complement factor I light chain OS=Homo sapiens GN=CFI PE=3 SV=1	0	32.3118	7.61421	5	101	5	1	591	66.581	7.59		5100000	30000000				0.342	168.017	5
FALSE	High	Master Protein	P68871	Hemoglobin subunit beta OS=Homo sapiens GN=HBB PE=1 SV=2	0	25.5757	45.5782	5	95	5	1	147	15.988	7.28	9300000	10000000	1700000	410000			1.61	111.113	5
FALSE	High	Master Protein	P00747	Plasminogen OS=Homo sapiens GN=PLG PE=1 SV=2	0	32.3191	7.65432	9	91	9	1	810	90.51	7.24	45000000	2700000				4700000	0.459	181.423	9
FALSE	High	Master Protein	Q96KN2	Beta-Ala-His dipeptidase OS=Homo sapiens GN=CNDP1 PE=1 SV=4	0	51.8751	20.5128	10	88	10	1	507	56.67	5.3			3700000	4000000	7700000		0.947	111.116	10
FALSE	High	Master Protein	P02766	Transthyretin OS=Homo sapiens GN=TTR PE=1 SV=1	0	31.5027	18.3673	4	86	4	1	147	15.877	5.76		4500000		1800000	8100000	18000000	1.848	187.078	4
FALSE	High	Master Protein	B3KUE5	Phospholipid transfer protein OS=Homo sapiens GN=PLTP PE=1 SV=1	0	42.3327	16.3743	8	85	8	1	513	56.598	6.64	14000000	26000000	19000000				0.808	191.488	8
FALSE	High	Master Protein	P48740-2	Isoform 2 of Mannan-binding lectin serine protease 1 OS=Homo sapiens GN=MASP1	0	22.4052	7.69231	5	80	4	1	728	81.808	5.12			1900000	8000000	2800000		0.265	123.656	5
FALSE	High	Master Protein	P04196	Histidine-rich glycoprotein OS=Homo sapiens GN=HRG PE=1 SV=1	0	17.8822	12.381	5	74	5	1	525	59.541	7.5	1800000	1800000	3000000	5700000			0.433	72.7578	5
FALSE	High	Master Protein	P33151	Cadherin-5 OS=Homo sapiens GN=CDH5 PE=1 SV=5	0	37.2498	11.7347	9	68	9	1	784	87.474	5.43				8600000	3900000		0.554	149.299	9
FALSE	High	Master Protein	P00450	Ceruloplasmin OS=Homo sapiens GN=CP PE=1 SV=1	0	37.988	9.67136	8	63	8	1	1065	122.128	5.72	2800000	2500000	6600000	19000000	810000		0.306	93.8096	8
FALSE	High	Master Protein	P01031	Complement C5 OS=Homo sapiens GN=C5 PE=1 SV=4	0	20.8887	2.92363	5	58	5	1	1676	188.186	6.52	13000000	13000000	12000000				0.102	118.611	5
FALSE	High	Master Protein	C9JV77	Alpha-2-HS-glycoprotein OS=Homo sapiens GN=AHSG PE=1 SV=1	0	56.583	10.0543	3	58	3	1	368	39.387	5.72				650000	49000000		1.239	212.057	3
FALSE	High	Master Protein	P29622	Kallistatin OS=Homo sapiens GN=SERPINA4 PE=1 SV=3	0	11.606	7.02576	3	56	3	1	427	48.511	7.75	2100000	3000000	1300000	1000000			0.241	32.6867	3
FALSE	High	Master Protein	Q6UX71	Plexin domain-containing protein 2 OS=Homo sapiens GN=PLXDC2 PE=1 SV=1	0	24.1369	9.07372	5	56	5	1	529	59.546	6.46	2300000	2800000	3300000	9000000			0.403	95.4196	5
FALSE	High	Master Protein	P02747	Complement C1q subcomponent subunit C OS=Homo sapiens GN=C1QC PE=1 SV=3	0	28.0384	22.0408	5	53	5	1	245	25.757	8.41	70000000	9300000	9700000	14000000	38000000	7000000	1.054	156.977	5
FALSE	High	Master Protein	P19827	Inter-alpha-trypsin inhibitor heavy chain H1 OS=Homo sapiens GN=ITIH1 PE=1 SV=3	0	35.971	11.5258	8	53	8	1	911	101.326	6.79	3600000	7300000	6800000	2300000	270000		0.381	75.9158	8
FALSE	High	Master Protein	P02654	Apolipoprotein C-I OS=Homo sapiens GN=APOC1 PE=1 SV=1	0	21.0915	26.506	4	53	4	1	83	9.326	8.47		18000000	15000000	2400000			9	108.422	4
FALSE	High	Master Protein	P04070-2	Isoform 2 of Vitamin K-dependent protein C OS=Homo sapiens GN=PROC	0	25.1958	10.2713	5	49	5	1	516	57.518	6.68					4800000		0.403	59.4634	5
FALSE	High	Master Protein	P04278	Sex hormone-binding globulin OS=Homo sapiens GN=SHBG PE=1 SV=2	0	12.7915	10.199	3	44	3	1	402	43.752	6.71	630000			1100000			0.292	26.0776	3
FALSE	High	Master Protein	B4E1Z4	Complement factor B OS=Homo sapiens GN=CFB PE=2 SV=1	0	27.7906	5.45024	6	43	6	1	1266	140.853	7.18	2400000	5500000	6500000	1300000			0.164	71.2594	6
FALSE	High	Master Protein	P00740	Coagulation factor IX OS=Homo sapiens GN=F9 PE=1 SV=2	0	28.8583	14.5336	6	42	6	1	461	51.745	5.47					6400000		0.484	83.8207	6
FALSE	High	Master Protein	G3XA98	Fibulin 5, isoform CRA_a OS=Homo sapiens GN=FBLN5 PE=4 SV=1	0	19.7706	13.0879	5	41	5	1	489	54.089	4.73					3400000		0.557	20.8139	5
FALSE	High	Master Protein	P02748	Complement component C9 OS=Homo sapiens GN=C9 PE=1 SV=2	0	19.7641	7.8712	5	40	5	1	559	63.133	5.59	1600000			5000000		1100000	0.307	23.5415	5
FALSE	High	Master Protein	P11021	78 kDa glucose-regulated protein OS=Homo sapiens GN=HSPA5 PE=1 SV=2	0	23.5956	11.4679	6	37	6	1	654	72.288	5.16				2400000	3200000	4700000	0.286	18.7825	6
FALSE	High	Master Protein	P22792	Carboxypeptidase N subunit 2 OS=Homo sapiens GN=CPN2 PE=1 SV=3	0	18.5838	8.80734	4	36	4	1	545	60.518	5.99		1900000	7500000				0.445	48.5109	4
FALSE	High	Master Protein	Q9UHG3	Prenylcysteine oxidase 1 OS=Homo sapiens GN=PCYOX1 PE=1 SV=3	0	30.9848	13.0693	7	35	7	1	505	56.604	6.18	300000	2500000	9800000				0.655	38.064	7
FALSE	High	Master Protein	P01591	Immunoglobulin J chain OS=Homo sapiens GN=IGJ PE=1 SV=4	0	11.3916	16.9811	3	35	3	1	159	18.087	5.24	52000000					1600000	0.778	64.4062	3
FALSE	High	Master Protein	Q12805	EGF-containing fibulin-like extracellular matrix protein 1 OS=Homo sapiens GN=EFEMP1 PE=1 SV=2	0	21.1024	7.09939	4	33	4	1	493	54.604	5.07				17000000		350000	0.468	73.1207	4
FALSE	High	Master Protein	P11597	Cholesteryl ester transfer protein OS=Homo sapiens GN=CETP PE=1 SV=2	0	17.3528	8.51927	4	33	4	1	493	54.721	6.09		11000000	12000000				0.322	53.4935	4
FALSE	High	Master Protein	H0YAC1	Plasma kallikrein heavy chain (Fragment) OS=Homo sapiens GN=KLKB1 PE=3 SV=1	0	27.9961	9.91254	6	32	6	1	686	76.833	8.06	4600000	6500000	4700000				0.308	35.2959	6
FALSE	High	Master Protein	E9PGN7	Plasma protease C1 inhibitor OS=Homo sapiens GN=SERPING1 PE=3 SV=1	0	19.5449	6.26151	4	32	4	1	543	59.455	6.76		4400000	7500000	8600000			0.301	38.2898	4
FALSE	High	Master Protein	P0DJI8	Serum amyloid A-1 protein OS=Homo sapiens GN=SAA1 PE=1 SV=1	0	31.5872	54.918	4	32	4	1	122	13.524	6.79		13000000	17000000				1.848	122.072	4
FALSE	High	Master Protein	P22891-2	Isoform 2 of Vitamin K-dependent protein Z OS=Homo sapiens GN=PROZ	0	10.9427	7.81991	4	28	4	1	422	47.023	6.04					4600000		0.359	29.0426	4
FALSE	High	Master Protein	P02753	Retinol-binding protein 4 OS=Homo sapiens GN=RBP4 PE=1 SV=3	0	20.2786	16.4179	4	27	4	1	201	22.995	6.07					3800000		1.61	17.7958	4
FALSE	High	Master Protein	P07360	Complement component C8 gamma chain OS=Homo sapiens GN=C8G PE=1 SV=3	0	31.2617	37.1287	5	20	5	1	202	22.264	8.31		9800000					1.276	43.6241	5
FALSE	High	Master Protein	P07357	Complement component C8 alpha chain OS=Homo sapiens GN=C8A PE=1 SV=2	0	12.4553	4.96575	3	20	3	1	584	65.121	6.47		9300000	1900000				0.189	45.0528	3
FALSE	High	Master Protein	O00391	Sulfhydryl oxidase 1 OS=Homo sapiens GN=QSOX1 PE=1 SV=3	0	13.0752	6.15797	3	19	3	1	747	82.526	8.92	1700000						0.129	11.7809	3
FALSE	High	Master Protein	Q9Y6R7	IgGFc-binding protein OS=Homo sapiens GN=FCGBP PE=1 SV=3	0	12.2876	1.59112	3	16	3	1	5405	571.639	5.34	6600000						0.03	38.3335	3
FALSE	High	Master Protein	P02746	Complement C1q subcomponent subunit B OS=Homo sapiens GN=C1QB PE=1 SV=3	0	16.7692	10.6719	3	16	3	1	253	26.704	8.63	24000000						0.668	30.3921	3
FALSE	High	Master Protein	P22352	Glutathione peroxidase 3 OS=Homo sapiens GN=GPX3 PE=1 SV=2	0	8.33934	11.5044	3	14	3	1	226	25.537	8.13				450000	1300000		0.468	1.66721	3
FALSE	High	Master Protein	P07358	Complement component C8 beta chain OS=Homo sapiens GN=C8B PE=1 SV=3	0	21.7202	10.4907	6	13	6	1	591	67.003	8.13	770000	4200000					0.369	12.9069	6
FALSE	High	Master Protein	P05160	Coagulation factor XIII B chain OS=Homo sapiens GN=F13B PE=1 SV=3	0	10.8953	3.02572	3	12	3	1	661	75.461	6.39		2000000	3200000				0.151	12.9997	3
FALSE	High	Master Protein	Q8TDL5	BPI fold-containing family B member 1 OS=Homo sapiens GN=BPIFB1 PE=1 SV=1	0	12.734	10.9504	4	9	4	1	484	52.408	7.23			1800000				0.346	6.49579	4
FALSE	High	Master Protein	P23280	Carbonic anhydrase 6 OS=Homo sapiens GN=CA6 PE=1 SV=3	0	12.0149	7.79221	3	9	3	1	308	35.345	7.02		1300000					0.501	3.88041	3
FALSE	High	Master Protein	P25311	Zinc-alpha-2-glycoprotein OS=Homo sapiens GN=AZGP1 PE=1 SV=2	0	9.70178	11.4094	3	7	3	1	298	34.237	6.05					3400000		0.389	13.1286	3

## Sheet: Participant_9
Checked	Protein FDR Confidence	Master	Accession	Description	Exp. q-value	Sum PEP Score	Coverage	# Peptides	# PSMs	# Unique Peptides	# Protein Groups	# AAs	MW [kDa]	calc. pI	Area: Participant 9, alpha0	Area: Participant 9, alpha1	Area: Participant 9, alpha2	Area: Participant 9, alpha3	Area: Participant 9, prebeta	Area: Participant 9, prebeta-b	emPAI	Score A2 Sequest HT	# Peptides A2 Sequest HT
FALSE	High	Master Protein	P02647	Apolipoprotein A-I OS=Homo sapiens GN=APOA1 PE=1 SV=1	0	424.988	83.1461	40	13755	40	1	267	30.759	5.76	190000000	4400000000	10000000000	9900000000	1400000000	130000000	780.371	23728.6	40
FALSE	High	Master Protein	P06727	Apolipoprotein A-IV OS=Homo sapiens GN=APOA4 PE=1 SV=3	0	564.219	75.7576	59	3297	59	1	396	45.371	5.38	2500000	7200000	4300000	44000000	2600000000	11000000	1069.07	7274.64	59
FALSE	High	Master Protein	P04004	Vitronectin OS=Homo sapiens GN=VTN PE=1 SV=1	0	99.5637	15.6904	10	1725	10	1	478	54.271	5.8	150000000	60000000	78000000	170000000	83000000	3700000	4.298	3730.43	10
FALSE	High	Master Protein	P01024	Complement C3 OS=Homo sapiens GN=C3 PE=1 SV=2	0	385.402	30.1263	60	1474	60	1	1663	187.03	6.4	6500000	32000000	67000000	11000000	17000000	2000000	2.871	3127.71	60
FALSE	High	Master Protein	P02649	Apolipoprotein E OS=Homo sapiens GN=APOE PE=1 SV=1	0	189.106	64.3533	27	1464	27	1	317	36.132	5.73	130000000	290000000	230000000	150000000	78000000	29000000	21.758	2868.61	27
FALSE	High	Master Protein	P02768	Serum albumin OS=Homo sapiens GN=ALB PE=1 SV=2	0	200.817	32.0197	34	1379	34	1	609	69.321	6.28	8800000	13000000	18000000	36000000	2000000000	9600000	4.298	3039.17	34
FALSE	High	Master Protein	P02671	Fibrinogen alpha chain OS=Homo sapiens GN=FGA PE=1 SV=2	0	254.192	32.3326	33	1338	33	1	866	94.914	6.01	220000000	210000000	46000000	40000000	23000000	14000000	6.394	2924.65	33
FALSE	High	Master Protein	P02751-15	Isoform 15 of Fibronectin OS=Homo sapiens GN=FN1	0	250.136	16.7138	37	1260	37	1	2477	272.15	5.5	490000000	45000000	14000000	11000000	5800000	200000	1.356	2732.26	37
FALSE	High	Master Protein	P01009	Alpha-1-antitrypsin OS=Homo sapiens GN=SERPINA1 PE=1 SV=3	0	164.825	46.1722	24	1024	24	1	418	46.707	5.59	2800000	6600000	4700000	28000000	280000000	1600000	11.409	1538.71	24
FALSE	High	Master Protein	V9GYM3	Apolipoprotein A-II OS=Homo sapiens GN=APOA2 PE=1 SV=1	0	49.3945	20.3008	7	938	7	1	133	14.905	8.27	47000000	700000000	4000000000	1500000000	44000000	4300000	11.589	2319.43	7
FALSE	High	Master Protein	P01023	Alpha-2-macroglobulin OS=Homo sapiens GN=A2M PE=1 SV=3	0	211.592	21.0991	34	931	30	1	1474	163.188	6.46	80000000	13000000	1700000	7200000	8300000	540000	1.984	1648.06	34
FALSE	High	Master Protein	P01857	Ig gamma-1 chain C region OS=Homo sapiens GN=IGHG1 PE=1 SV=1	0	57.1303	20.9091	9	816	4	1	330	36.083	8.19	200000000	29000000					1.873	1416.55	9
FALSE	High	Master Protein	P04264	Keratin, type II cytoskeletal 1 OS=Homo sapiens GN=KRT1 PE=1 SV=6	0	153.524	35.0932	27	808	24	1	644	65.999	8.12	22000000	30000000	28000000	28000000	120000000	74000000	4.412	1630.74	27
FALSE	High	Master Protein	C9JC84	Fibrinogen gamma chain OS=Homo sapiens GN=FGG PE=1 SV=1	0	105.49	31.8872	16	729	11	1	461	52.304	5.63	280000000	120000000	7000000	2100000	6600000	12000000	3.748	1634.69	16
FALSE	High	Master Protein	P02675	Fibrinogen beta chain OS=Homo sapiens GN=FGB PE=1 SV=2	0	118.026	30.7536	15	675	15	1	491	55.892	8.27	240000000	130000000	24000000	3000000	1200000	560000	2.695	1574.18	15
FALSE	High	Master Protein	P13645	Keratin, type I cytoskeletal 10 OS=Homo sapiens GN=KRT10 PE=1 SV=6	0	113.465	29.2808	23	660	19	1	584	58.792	5.21	12000000	18000000	18000000	16000000	130000000	11000000	5.136	1258.79	23
FALSE	High	Master Protein	P35527	Keratin, type I cytoskeletal 9 OS=Homo sapiens GN=KRT9 PE=1 SV=3	0	88.9821	29.374	18	632	17	1	623	62.027	5.24	8300000	10000000	11000000	13000000	41000000	21000000	2.35	1019.02	18
FALSE	High	Master Protein	P04114	Apolipoprotein B-100 OS=Homo sapiens GN=APOB PE=1 SV=2	0	281.101	12.5575	62	629	62	1	4563	515.283	7.05	27000000	4700000	4400000				0.544	995.159	62
FALSE	High	Master Protein	P35542	Serum amyloid A-4 protein OS=Homo sapiens GN=SAA4 PE=1 SV=2	0	67.7809	56.9231	8	627	8	1	130	14.737	9.07	14000000	250000000	750000000	94000000	1800000	490000	10.938	1389.14	8
FALSE	High	Master Protein	P01861	Ig gamma-4 chain C region OS=Homo sapiens GN=IGHG4 PE=1 SV=1	0	37.7506	11.9266	4	622	3	1	327	35.918	7.36	59000000	25000000					1.565	997.697	4
FALSE	High	Master Protein	P10909-2	Isoform 2 of Clusterin OS=Homo sapiens GN=CLU	0	98.5835	21.1577	15	597	15	1	501	57.796	6.68	160000000	43000000	21000000	29000000	18000000	5200000	1.976	1141.87	15
FALSE	High	Master Protein	F5H4W9	Serum paraoxonase/arylesterase 1 OS=Homo sapiens GN=PON1 PE=4 SV=1	0	52.0117	21.4085	9	531	7	1	355	39.678	4.88	16000000	26000000	21000000	160000000	200000000	330000000	2.548	865.737	9
FALSE	High	Master Protein	P01871-2	Isoform 2 of Ig mu chain C region OS=Homo sapiens GN=IGHM	0	78.7074	21.9873	12	477	12	1	473	51.758	6.15	30000000	1100000					1.943	854.549	12
FALSE	High	Master Protein	O14791-2	Isoform 2 of Apolipoprotein L1 OS=Homo sapiens GN=APOL1	0	78.7319	28.2609	13	448	13	1	414	45.89	6.29	24000000	270000000	24000000	5300000	1700000	310000	3.047	656.071	13
FALSE	High	Master Protein	P00738	Haptoglobin OS=Homo sapiens GN=HP PE=1 SV=1	0	132.758	34.7291	20	406	9	1	406	45.177	6.58	2200000	2900000	18000000	170000000	3600000		4.337	1022.26	20
FALSE	High	Master Protein	P02790	Hemopexin OS=Homo sapiens GN=HPX PE=1 SV=2	0	58.7984	18.1818	12	356	12	1	462	51.643	7.02				33000000			1.943	439.023	12
FALSE	High	Master Protein	P0CG05	Ig lambda-2 chain C regions OS=Homo sapiens GN=IGLC2 PE=1 SV=1	0	46.3782	52.8302	7	350	5	1	106	11.287	7.24	590000000	62000000	27000000				9	386.643	7
FALSE	High	Master Protein	P00739-2	Isoform 2 of Haptoglobin-related protein OS=Homo sapiens GN=HPR	0	90.843	29.0909	15	327	4	1	385	43.049	7.08	10000000	20000000	8100000	10000000	2900000	510000	3.175	770.836	15
FALSE	High	Master Protein	P35908	Keratin, type II cytoskeletal 2 epidermal OS=Homo sapiens GN=KRT2 PE=1 SV=2	0	96.5442	29.421	20	320	15	1	639	65.393	8	5100000	6100000	4400000	6500000	60000000	14000000	1.683	708.855	20
FALSE	High	Master Protein	P07225	Vitamin K-dependent protein S OS=Homo sapiens GN=PROS1 PE=1 SV=1	0	45.2914	13.4615	9	300	9	1	676	75.074	5.67	7300000	9000000	22000000	76000000			0.668	666.963	9
FALSE	High	Master Protein	P0C0L5	Complement C4-B OS=Homo sapiens GN=C4B PE=1 SV=2	0	91.9124	11.6399	20	298	20	1	1744	192.631	7.27	3000000	7300000	4600000	6700000	5700000	2200000	0.515	503.092	20
FALSE	High	Master Protein	P20742	Pregnancy zone protein OS=Homo sapiens GN=PZP PE=1 SV=4	0	38.3352	4.92578	7	254	3	1	1482	163.76	6.38	1300000						0.276	395.831	7
FALSE	High	Master Protein	P02533	Keratin, type I cytoskeletal 14 OS=Homo sapiens GN=KRT14 PE=1 SV=4	0	44.5093	22.6695	11	248	5	1	472	51.529	5.16		690000	1200000		3700000	790000	1.069	389.329	11
FALSE	High	Master Protein	Q14624	Inter-alpha-trypsin inhibitor heavy chain H4 OS=Homo sapiens GN=ITIH4 PE=1 SV=4	0	72.4826	16.6667	16	215	16	1	930	103.293	6.98	4100000	3800000	8200000	33000000			0.921	386.675	16
FALSE	High	Master Protein	P02787	Serotransferrin OS=Homo sapiens GN=TF PE=1 SV=3	0	101.673	21.0602	17	204	17	1	698	77.014	7.12			1300000	15000000			1.27	454.833	17
FALSE	High	Master Protein	C9JF17	Apolipoprotein D (Fragment) OS=Homo sapiens GN=APOD PE=4 SV=1	0	18.2901	17.6744	5	202	5	1	215	24.142	5.6	5200000	9000000	7400000	22000000	29000000	6000000	1.276	216.315	5
FALSE	High	Master Protein	P01008	Antithrombin-III OS=Homo sapiens GN=SERPINC1 PE=1 SV=1	0	81.5296	27.8017	13	200	13	1	464	52.569	6.71				42000000			1.748	392.052	13
FALSE	High	Master Protein	B0YIW2	Apolipoprotein C-III OS=Homo sapiens GN=APOC3 PE=1 SV=1	0	31.6294	25.641	3	184	3	1	117	12.807	8.18	2200000	12000000	26000000	60000000	88000000	3200000	1.512	523.339	3
FALSE	High	Master Protein	B9A064	Immunoglobulin lambda-like polypeptide 5 OS=Homo sapiens GN=IGLL5 PE=2 SV=2	0	19.376	29.9065	5	176	3	1	214	23.049	8.84	54000000	27000000					0.896	332.46	5
FALSE	High	Master Protein	P13647	Keratin, type II cytoskeletal 5 OS=Homo sapiens GN=KRT5 PE=1 SV=3	0	47.3014	19.322	13	161	7	1	590	62.34	7.74	1600000	1200000	1100000	1400000	7500000	2700000	1.04	221.174	13
FALSE	High	Master Protein	P04217	Alpha-1B-glycoprotein OS=Homo sapiens GN=A1BG PE=1 SV=4	0	40.7582	18.3838	8	150	8	1	495	54.22	5.86				19000000	16000000		1.291	366.47	8
FALSE	High	Master Protein	P01011	Alpha-1-antichymotrypsin OS=Homo sapiens GN=SERPINA3 PE=1 SV=2	0	49.0624	16.0757	7	148	7	1	423	47.621	5.52	1100000	1100000	1500000	9300000	7900000		1.102	232.616	7
FALSE	High	Master Protein	P08603	Complement factor H OS=Homo sapiens GN=CFH PE=1 SV=4	0	89.7076	11.1292	16	145	15	1	1231	139.005	6.61	35000000	1300000					0.65	334.944	16
FALSE	High	Master Protein	P01019	Angiotensinogen OS=Homo sapiens GN=AGT PE=1 SV=1	0	17.7322	6.39175	3	142	3	1	485	53.121	6.32	1900000	2100000	3100000	4100000	400000		0.425	142.142	3
FALSE	High	Master Protein	O95445	Apolipoprotein M OS=Homo sapiens GN=APOM PE=1 SV=2	0	10.963	13.8298	3	135	3	1	188	21.239	6.01	5600000	46000000	24000000	2000000			0.638	160.459	3
FALSE	High	Master Protein	P04180	Phosphatidylcholine-sterol acyltransferase OS=Homo sapiens GN=LCAT PE=1 SV=1	0	32.998	12.7273	6	131	6	1	440	49.546	6.11				14000000	17000000		0.905	195.803	6
FALSE	High	Master Protein	P09871	Complement C1s subcomponent OS=Homo sapiens GN=C1S PE=1 SV=1	0	50.6199	14.2442	8	112	7	1	688	76.635	4.96		430000	1900000	14000000			0.947	180.17	8
FALSE	High	Master Protein	P01031	Complement C5 OS=Homo sapiens GN=C5 PE=1 SV=4	0	22.9004	3.52029	6	101	6	1	1676	188.186	6.52	6100000	6800000	7100000				0.124	179.299	6
FALSE	High	Master Protein	P01042	Kininogen-1 OS=Homo sapiens GN=KNG1 PE=1 SV=2	0	45.9815	9.93789	7	90	7	1	644	71.912	6.81				14000000	1400000		0.554	156.85	7
FALSE	High	Master Protein	K7ER74	Protein APOC4-APOC2 OS=Homo sapiens GN=APOC4-APOC2 PE=4 SV=1	0	17.4187	17.4157	4	90	4	1	178	20.036	6.64	470000	18000000	59000000	27000000	1600000		1.31	203.289	4
FALSE	High	Master Protein	P80108	Phosphatidylinositol-glycan-specific phospholipase D OS=Homo sapiens GN=GPLD1 PE=1 SV=3	0	37.9195	14.1667	10	88	10	1	840	92.278	6.37	1700000	2800000	4600000	3200000			0.557	122.643	10
FALSE	High	Master Protein	P01623	Ig kappa chain V-III region WOL OS=Homo sapiens PE=1 SV=1	0	27.0977	35.7798	4	88	3	1	109	11.739	8.91	40000000	9800000					2.594	165.705	4
FALSE	High	Master Protein	P02743	Serum amyloid P-component OS=Homo sapiens GN=APCS PE=1 SV=2	0	46.4055	36.7713	10	87	10	1	223	25.371	6.54		1000000	25000000	370000			4.878	177.261	10
FALSE	High	Master Protein	P00747	Plasminogen OS=Homo sapiens GN=PLG PE=1 SV=2	0	38.9923	7.65432	10	85	10	1	810	90.51	7.24	18000000	820000				1900000	0.633	185.569	10
FALSE	High	Master Protein	P12259	Coagulation factor V OS=Homo sapiens GN=F5 PE=1 SV=4	0	41.6655	5.93525	12	77	12	1	2224	251.546	6.05	3600000	170000	920000		11000000	270000	0.233	50.0535	12
FALSE	High	Master Protein	P02774-3	Isoform 3 of Vitamin D-binding protein OS=Homo sapiens GN=GC	0	32.5879	7.50507	6	69	6	1	493	55.087	5.74				4100000	39000000		0.567	142.988	6
FALSE	High	Master Protein	P68871	Hemoglobin subunit beta OS=Homo sapiens GN=HBB PE=1 SV=2	0	14.7304	21.7687	3	64	3	1	147	15.988	7.28			3400000	680000			0.778	62.994	3
FALSE	High	Master Protein	P00736	Complement C1r subcomponent OS=Homo sapiens GN=C1R PE=1 SV=2	0	30.4522	6.95035	6	62	6	1	705	80.067	6.21	2600000	9000000					0.48	72.636	6
FALSE	High	Master Protein	B3KUE5	Phospholipid transfer protein OS=Homo sapiens GN=PLTP PE=1 SV=1	0	20.7029	6.62768	4	59	4	1	513	56.598	6.64	3100000	12000000	5400000				0.389	133.809	4
FALSE	High	Master Protein	P02747	Complement C1q subcomponent subunit C OS=Homo sapiens GN=C1QC PE=1 SV=3	0	18.5784	14.6939	4	50	4	1	245	25.757	8.41	25000000				3800000	3200000	0.778	157.044	4
FALSE	High	Master Protein	P48740-2	Isoform 2 of Mannan-binding lectin serine protease 1 OS=Homo sapiens GN=MASP1	0	14.0035	6.59341	4	50	3	1	728	81.808	5.12				4500000			0.207	57.4251	4
FALSE	High	Master Protein	Q08380	Galectin-3-binding protein OS=Homo sapiens GN=LGALS3BP PE=1 SV=1	0	13.3198	6.15385	4	44	4	1	585	65.289	5.27	4900000	3800000	1000000	240000			0.266	61.581	4
FALSE	High	Master Protein	B4E1Z4	Complement factor B OS=Homo sapiens GN=CFB PE=2 SV=1	0	25.071	5.52923	6	41	6	1	1266	140.853	7.18		730000	2000000				0.164	44.6144	6
FALSE	High	Master Protein	P23142	Fibulin-1 OS=Homo sapiens GN=FBLN1 PE=1 SV=4	0	19.219	7.82361	5	40	4	1	703	77.162	5.22			1300000	2000000			0.284	25.6468	5
FALSE	High	Master Protein	P00450	Ceruloplasmin OS=Homo sapiens GN=CP PE=1 SV=1	0	22.7598	6.38498	5	37	5	1	1065	122.128	5.72			540000	5000000			0.182	44.6086	5
FALSE	High	Master Protein	P01591	Immunoglobulin J chain OS=Homo sapiens GN=IGJ PE=1 SV=4	0	10.25	16.9811	3	36	3	1	159	18.087	5.24	13000000					470000	0.778	58.4002	3
FALSE	High	Master Protein	P04070-2	Isoform 2 of Vitamin K-dependent protein C OS=Homo sapiens GN=PROC	0	15.8742	6.39535	4	35	4	1	516	57.518	6.68					2700000		0.311	15.4583	4
FALSE	High	Master Protein	Q12805	EGF-containing fibulin-like extracellular matrix protein 1 OS=Homo sapiens GN=EFEMP1 PE=1 SV=2	0	25.0123	7.09939	5	34	5	1	493	54.604	5.07				20000000		200000	0.585	78.2461	5
FALSE	High	Master Protein	E7ETH0	Complement factor I light chain OS=Homo sapiens GN=CFI PE=3 SV=1	0	16.847	5.24535	3	33	3	1	591	66.581	7.59			4500000	2700000			0.216	64.3502	3
FALSE	High	Master Protein	P11597	Cholesteryl ester transfer protein OS=Homo sapiens GN=CETP PE=1 SV=2	0	17.0535	8.51927	4	32	4	1	493	54.721	6.09	740000	3500000	9400000				0.322	41.8208	4
FALSE	High	Master Protein	P05546	Heparin cofactor 2 OS=Homo sapiens GN=SERPIND1 PE=1 SV=3	0	12.6397	6.81363	4	31	4	1	499	57.034	6.9	1800000	1200000					0.259	46.0509	4
FALSE	High	Master Protein	B1AHL2	Fibulin-1 OS=Homo sapiens GN=FBLN1 PE=3 SV=1	0	15.4141	6.38003	4	30	3	1	721	78.277	5.39				2300000			0.207	14.9543	4
FALSE	High	Master Protein	P02748	Complement component C9 OS=Homo sapiens GN=C9 PE=1 SV=2	0	18.9619	9.48122	5	29	5	1	559	63.133	5.59				1900000		390000	0.307	27.7372	5
FALSE	High	Master Protein	P22891-2	Isoform 2 of Vitamin K-dependent protein Z OS=Homo sapiens GN=PROZ	0	11.6116	7.58294	4	27	4	1	422	47.023	6.04				330000	3200000		0.359	19.0217	4
FALSE	High	Master Protein	C9JV77	Alpha-2-HS-glycoprotein OS=Homo sapiens GN=AHSG PE=1 SV=1	0	24.2119	10.0543	3	25	3	1	368	39.387	5.72					14000000		0.778	51.7241	3
FALSE	High	Master Protein	P33151	Cadherin-5 OS=Homo sapiens GN=CDH5 PE=1 SV=5	0	15.0776	5.48469	4	24	4	1	784	87.474	5.43				3700000	870000		0.216	38.1899	4
FALSE	High	Master Protein	P00740	Coagulation factor IX OS=Homo sapiens GN=F9 PE=1 SV=2	0	10.1811	7.15835	3	23	3	1	461	51.745	5.47					1100000		0.218	21.4439	3
FALSE	High	Master Protein	P04196	Histidine-rich glycoprotein OS=Homo sapiens GN=HRG PE=1 SV=1	0	9.26488	5.33333	3	21	3	1	525	59.541	7.5				1900000			0.241	12.0241	3
FALSE	High	Master Protein	P01781	Ig heavy chain V-III region GAL OS=Homo sapiens PE=1 SV=1	0	10.7239	25	3	21	3	1	116	12.722	8.48	1100000	410000					0.995	14.8926	3
FALSE	High	Master Protein	P11021	78 kDa glucose-regulated protein OS=Homo sapiens GN=HSPA5 PE=1 SV=2	0	15.1452	7.18654	4	21	4	1	654	72.288	5.16				1100000	230000	2100000	0.182	6.00854	4
FALSE	High	Master Protein	P02654	Apolipoprotein C-I OS=Homo sapiens GN=APOC1 PE=1 SV=1	0	14.8134	26.506	3	19	3	1	83	9.326	8.47		3700000	1700000	1700000			5.31	18.5084	3
FALSE	High	Master Protein	P22792	Carboxypeptidase N subunit 2 OS=Homo sapiens GN=CPN2 PE=1 SV=3	0	11.3519	6.97248	3	19	3	1	545	60.518	5.99			800000				0.318	14.1225	3
FALSE	High	Master Protein	P19827	Inter-alpha-trypsin inhibitor heavy chain H1 OS=Homo sapiens GN=ITIH1 PE=1 SV=3	0	10.0102	3.9517	3	18	3	1	911	101.326	6.79			880000				0.129	20.3629	3
FALSE	High	Master Protein	P08697	Alpha-2-antiplasmin OS=Homo sapiens GN=SERPINF2 PE=1 SV=3	0	13.4066	8.55397	3	17	3	1	491	54.531	6.29				4900000			0.359	42.2101	3
FALSE	High	Master Protein	P19823	Inter-alpha-trypsin inhibitor heavy chain H2 OS=Homo sapiens GN=ITIH2 PE=1 SV=2	0	15.9928	6.13108	5	17	5	1	946	106.397	6.86	1200000	350000	860000				0.194	17.8084	5
FALSE	High	Master Protein	E9PGN7	Plasma protease C1 inhibitor OS=Homo sapiens GN=SERPING1 PE=3 SV=1	0	10.6465	5.52486	3	16	3	1	543	59.455	6.76			6200000	6700000			0.218	22.9063	3
FALSE	High	Master Protein	Q6UX71	Plexin domain-containing protein 2 OS=Homo sapiens GN=PLXDC2 PE=1 SV=1	0	14.017	6.23819	3	14	3	1	529	59.546	6.46				4500000			0.225	25.5945	3
FALSE	High	Master Protein	Q06033	Inter-alpha-trypsin inhibitor heavy chain H3 OS=Homo sapiens GN=ITIH3 PE=1 SV=2	0	11.0201	3.82022	3	13	3	1	890	99.787	5.74				530000			0.107	9.71336	3
FALSE	High	Master Protein	Q96KN2	Beta-Ala-His dipeptidase OS=Homo sapiens GN=CNDP1 PE=1 SV=4	0	12.0316	10.4536	4	13	4	1	507	56.67	5.3					1300000		0.274	4.08287	4
FALSE	High	Master Protein	P69905	Hemoglobin subunit alpha OS=Homo sapiens GN=HBA1 PE=1 SV=2	0	16.6712	28.169	3	13	3	1	142	15.248	8.68			5200000				0.874	24.1575	3
FALSE	High	Master Protein	Q9UHG3	Prenylcysteine oxidase 1 OS=Homo sapiens GN=PCYOX1 PE=1 SV=3	0	9.7545	5.74257	3	10	3	1	505	56.604	6.18			3700000	1100000			0.241	13.3436	3
FALSE	High	Master Protein	Q9Y6R7	IgGFc-binding protein OS=Homo sapiens GN=FCGBP PE=1 SV=3	0	8.44625	1.3136	3	6	3	1	5405	571.639	5.34	4600000						0.03	10.4872	3
FALSE	High	Master Protein	H0YAC1	Plasma kallikrein heavy chain (Fragment) OS=Homo sapiens GN=KLKB1 PE=3 SV=1	0	9.12527	5.10204	3	4	3	1	686	76.833	8.06							0.122	2.09808	3

## Sheet: Participant_10
Checked	Protein FDR Confidence	Master	Accession	Description	Exp. q-value	Sum PEP Score	Coverage	# Peptides	# PSMs	# Unique Peptides	# Protein Groups	# AAs	MW [kDa]	calc. pI	Area: Participant 10, alpha0	Area: Participant 10, alpha1	Area: Participant 10, alpha2	Area: Participant 10, alpha3	Area: Participant 10, prebeta	Area: Participant 10, prebeta-b	emPAI	Score A2 Sequest HT	# Peptides A2 Sequest HT
FALSE	High	Master Protein	P02647	Apolipoprotein A-I OS=Homo sapiens GN=APOA1 PE=1 SV=1	0	780.041	91.3858	57	23859	57	1	267	30.759	5.76	110000000	7700000000	15000000000	8700000000	1200000000	470000000	17781.8	45042.1	57
FALSE	High	Master Protein	P06727	Apolipoprotein A-IV OS=Homo sapiens GN=APOA4 PE=1 SV=3	0	637.464	76.5152	63	4492	63	1	396	45.371	5.38	2600000	15000000	9500000	63000000	2900000000	21000000	1500.31	9703.64	63
FALSE	High	Master Protein	P04004	Vitronectin OS=Homo sapiens GN=VTN PE=1 SV=1	0	137.142	20.5021	14	2556	14	1	478	54.271	5.8	180000000	93000000	100000000	240000000	160000000	5800000	6.279	5410.97	14
FALSE	High	Master Protein	P02671	Fibrinogen alpha chain OS=Homo sapiens GN=FGA PE=1 SV=2	0	358.334	32.679	36	2201	36	1	866	94.914	6.01	150000000	330000000	90000000	42000000	27000000	22000000	8.273	5076.27	36
FALSE	High	Master Protein	P02751	Fibronectin OS=Homo sapiens GN=FN1 PE=1 SV=4	0	456.913	24.6018	49	2111	49	1	2386	262.46	5.71	890000000	87000000	29000000	20000000	4100000	220000	2.162	5070.93	49
FALSE	High	Master Protein	P01024	Complement C3 OS=Homo sapiens GN=C3 PE=1 SV=2	0	548.526	38.1239	66	1921	66	1	1663	187.03	6.4	18000000	140000000	250000000	18000000	29000000	4400000	3.614	4109.11	66
FALSE	High	Master Protein	P02649	Apolipoprotein E OS=Homo sapiens GN=APOE PE=1 SV=1	0	258.287	68.7697	31	1779	31	1	317	36.132	5.73	120000000	340000000	230000000	110000000	41000000	24000000	36.276	3739.36	31
FALSE	High	Master Protein	P01023	Alpha-2-macroglobulin OS=Homo sapiens GN=A2M PE=1 SV=3	0	404.045	29.1045	46	1633	46	1	1474	163.188	6.46	180000000	49000000	6700000	15000000	20000000	1400000	3.751	3436.24	46
FALSE	High	Master Protein	P35542	Serum amyloid A-4 protein OS=Homo sapiens GN=SAA4 PE=1 SV=2	0	118.031	60.7692	9	1567	9	1	130	14.737	9.07	11000000	570000000	1500000000	90000000	2000000	930000	23.245	3263.13	9
FALSE	High	Master Protein	C9JC84	Fibrinogen gamma chain OS=Homo sapiens GN=FGG PE=1 SV=1	0	184.138	41.4317	22	1558	15	1	461	52.304	5.63	300000000	370000000	57000000	24000000	7000000	25000000	7.161	3690.85	22
FALSE	High	Master Protein	F5H4W9	Serum paraoxonase/arylesterase 1 OS=Homo sapiens GN=PON1 PE=4 SV=1	0	65.9108	21.4085	9	1547	7	1	355	39.678	4.88	17000000	30000000	62000000	130000000	190000000	700000000	2.981	2622.81	9
FALSE	High	Master Protein	P01009	Alpha-1-antitrypsin OS=Homo sapiens GN=SERPINA1 PE=1 SV=3	0	194.076	43.7799	24	1335	24	1	418	46.707	5.59	4500000	16000000	44000000	94000000	400000000	880000	12.335	2430.42	24
FALSE	High	Master Protein	P02768	Serum albumin OS=Homo sapiens GN=ALB PE=1 SV=2	0	172.429	29.8851	28	1285	28	1	609	69.321	6.28	13000000	29000000	32000000	72000000	4400000000	5900000	3.013	2960.52	28
FALSE	High	Master Protein	P01834	Ig kappa chain C region OS=Homo sapiens GN=IGKC PE=1 SV=1	0	49.2545	39.6226	3	1227	3	1	106	11.602	5.87	12000000	12000000	1200000	430000			3.217	1818.73	3
FALSE	High	Master Protein	P02675	Fibrinogen beta chain OS=Homo sapiens GN=FGB PE=1 SV=2	0	240.333	39.1039	20	1177	20	1	491	55.892	8.27	230000000	260000000	46000000	4700000	1900000	1200000	5.469	3341.89	20
FALSE	High	Master Protein	P04114	Apolipoprotein B-100 OS=Homo sapiens GN=APOB PE=1 SV=2	0	570.193	21.4333	95	1175	95	1	4563	515.283	7.05	54000000	12000000	13000000				1.036	2120.51	95
FALSE	High	Master Protein	P10909-2	Isoform 2 of Clusterin OS=Homo sapiens GN=CLU	0	176.701	29.1417	22	1158	22	1	501	57.796	6.68	160000000	64000000	34000000	37000000	15000000	8000000	3.833	2075.14	22
FALSE	High	Master Protein	V9GYM3	Apolipoprotein A-II OS=Homo sapiens GN=APOA2 PE=1 SV=1	0	79.9777	24.0602	10	1066	10	1	133	14.905	8.27	33000000	710000000	5700000000	890000000	46000000	9700000	24.119	2741.88	10
FALSE	High	Master Protein	P01859	Ig gamma-2 chain C region OS=Homo sapiens GN=IGHG2 PE=1 SV=2	0	87.6349	23.6196	10	1025	4	1	326	35.878	7.59	370000000	34000000					4.337	2155.79	10
FALSE	High	Master Protein	P04264	Keratin, type II cytoskeletal 1 OS=Homo sapiens GN=KRT1 PE=1 SV=6	0	200.746	36.9565	28	1015	24	1	644	65.999	8.12	20000000	25000000	30000000	12000000	63000000	61000000	4.696	2130.95	28
FALSE	High	Master Protein	P01871-2	Isoform 2 of Ig mu chain C region OS=Homo sapiens GN=IGHM	0	138.989	26.6385	15	840	15	1	473	51.758	6.15	71000000	3400000		1200000			3.217	1740.73	15
FALSE	High	Master Protein	P0CG05	Ig lambda-2 chain C regions OS=Homo sapiens GN=IGLC2 PE=1 SV=1	0	87.9149	52.8302	8	797	6	1	106	11.287	7.24	660000000	220000000	19000000				20.544	1057.46	8
FALSE	High	Master Protein	P00738	Haptoglobin OS=Homo sapiens GN=HP PE=1 SV=1	0	186.855	34.7291	21	636	9	1	406	45.177	6.58	720000000	120000000	2600000	2500000			5.579	1878.66	21
FALSE	High	Master Protein	P35527	Keratin, type I cytoskeletal 9 OS=Homo sapiens GN=KRT9 PE=1 SV=3	0	110.319	33.3868	19	631	18	1	623	62.027	5.24	5900000	11000000	13000000	3500000	27000000	23000000	2.758	903.468	19
FALSE	High	Master Protein	P02790	Hemopexin OS=Homo sapiens GN=HPX PE=1 SV=2	0	61.5212	19.697	11	620	11	1	462	51.643	7.02				67000000			1.738	837.048	11
FALSE	High	Master Protein	P13645	Keratin, type I cytoskeletal 10 OS=Homo sapiens GN=KRT10 PE=1 SV=6	0	112.7	25.6849	20	591	16	1	584	58.792	5.21	7800000	13000000	16000000	7800000	49000000	17000000	3.977	1116.66	20
FALSE	High	Master Protein	P01857	Ig gamma-1 chain C region OS=Homo sapiens GN=IGHG1 PE=1 SV=1	0	78.2599	36.9697	11	552	3	1	330	36.083	8.19	320000000	35000000	1400000	790000			2.831	1002.24	11
FALSE	High	Master Protein	P07225	Vitamin K-dependent protein S OS=Homo sapiens GN=PROS1 PE=1 SV=1	0	103.362	19.5266	15	532	15	1	676	75.074	5.67	11000000	15000000	48000000	98000000	610000	340000	1.512	1179.62	15
FALSE	High	Master Protein	O14791-2	Isoform 2 of Apolipoprotein L1 OS=Homo sapiens GN=APOL1	0	117.059	28.2609	15	462	15	1	414	45.89	6.29	24000000	200000000	24000000	1400000	1200000	810000	4.179	779.956	15
FALSE	High	Master Protein	P0C0L5	Complement C4-B OS=Homo sapiens GN=C4B PE=1 SV=2	0	114.475	14.5069	23	370	23	1	1744	192.631	7.27	6800000	14000000	15000000	8600000	14000000	4100000	0.573	604.337	23
FALSE	High	Master Protein	B9A064	Immunoglobulin lambda-like polypeptide 5 OS=Homo sapiens GN=IGLL5 PE=2 SV=2	0	42.5367	29.9065	6	365	4	1	214	23.049	8.84	51000000	18000000					1.448	715.766	6
FALSE	High	Master Protein	Q14624	Inter-alpha-trypsin inhibitor heavy chain H4 OS=Homo sapiens GN=ITIH4 PE=1 SV=4	0	114.655	19.1398	18	361	18	1	930	103.293	6.98	3900000	4400000	21000000	40000000			1.13	751.143	18
FALSE	High	Master Protein	P01008	Antithrombin-III OS=Homo sapiens GN=SERPINC1 PE=1 SV=1	0	92.721	29.7414	14	349	14	1	464	52.569	6.71	880000		3000000	53000000	1700000		1.748	659.162	14
FALSE	High	Master Protein	P02787	Serotransferrin OS=Homo sapiens GN=TF PE=1 SV=3	0	134.589	22.4928	18	286	18	1	698	77.014	7.12			34000000	9900000			1.551	530.578	18
FALSE	High	Master Protein	P35908	Keratin, type II cytoskeletal 2 epidermal OS=Homo sapiens GN=KRT2 PE=1 SV=2	0	99.8241	31.6119	18	255	13	1	639	65.393	8	4700000	5300000	1600000	3900000	11000000	18000000	1.442	542.362	18
FALSE	High	Master Protein	C9JF17	Apolipoprotein D (Fragment) OS=Homo sapiens GN=APOD PE=4 SV=1	0	23.3168	21.8605	5	251	5	1	215	24.142	5.6		13000000	9100000	20000000	21000000	7500000	1.276	246.169	5
FALSE	High	Master Protein	B0YIW2	Apolipoprotein C-III OS=Homo sapiens GN=APOC3 PE=1 SV=1	0	43.277	29.0598	4	222	4	1	117	12.807	8.18	2800000	53000000	61000000	85000000	42000000	8400000	2.162	739.537	4
FALSE	High	Master Protein	P08603	Complement factor H OS=Homo sapiens GN=CFH PE=1 SV=4	0	114.529	11.9415	17	221	17	1	1231	139.005	6.61	94000000	31000000					0.734	583.574	17
FALSE	High	Master Protein	P09871	Complement C1s subcomponent OS=Homo sapiens GN=C1S PE=1 SV=1	0	56.5575	13.3721	8	213	7	1	688	76.635	4.96		1100000	4700000	22000000	210000		1.069	352.914	8
FALSE	High	Master Protein	P01011	Alpha-1-antichymotrypsin OS=Homo sapiens GN=SERPINA3 PE=1 SV=2	0	53.6917	22.9314	9	208	9	1	423	47.621	5.52	2100000	1600000	3500000	18000000	7300000		0.951	360.853	9
FALSE	High	Master Protein	P69905	Hemoglobin subunit alpha OS=Homo sapiens GN=HBA1 PE=1 SV=2	0	35.7804	28.169	3	206	3	1	142	15.248	8.68	98000000	8200000	2000000				1.848	182.169	3
FALSE	High	Master Protein	P01042	Kininogen-1 OS=Homo sapiens GN=KNG1 PE=1 SV=2	0	63.1908	11.4907	9	204	9	1	644	71.912	6.81			550000	42000000	460000		0.714	397.947	9
FALSE	High	Master Protein	P02533	Keratin, type I cytoskeletal 14 OS=Homo sapiens GN=KRT14 PE=1 SV=4	0	41.1005	17.161	9	201	3	1	472	51.529	5.16					3600000	1500000	0.833	306.063	9
FALSE	High	Master Protein	P04217	Alpha-1B-glycoprotein OS=Homo sapiens GN=A1BG PE=1 SV=4	0	58.8854	22.8283	10	198	10	1	495	54.22	5.86				49000000	12000000		1.754	464.999	10
FALSE	High	Master Protein	P68871	Hemoglobin subunit beta OS=Homo sapiens GN=HBB PE=1 SV=2	0	57.0459	63.2653	8	195	4	1	147	15.988	7.28	59000000	6600000					5.813	246.062	8
FALSE	High	Master Protein	P04180	Phosphatidylcholine-sterol acyltransferase OS=Homo sapiens GN=LCAT PE=1 SV=1	0	36.9222	12.5	6	188	6	1	440	49.546	6.11			2000000	16000000	4600000		0.905	235.047	6
FALSE	High	Master Protein	P08779	Keratin, type I cytoskeletal 16 OS=Homo sapiens GN=KRT16 PE=1 SV=4	0	35.7602	18.1818	9	188	3	1	473	51.236	5.05					910000		0.896	280.116	9
FALSE	High	Master Protein	Q15166	Serum paraoxonase/lactonase 3 OS=Homo sapiens GN=PON3 PE=1 SV=3	0	25.2847	13.5593	5	182	3	1	354	39.582	5.41	5600000	6200000	14000000	29000000	29000000	63000000	0.557	339.376	5
FALSE	High	Master Protein	P00736	Complement C1r subcomponent OS=Homo sapiens GN=C1R PE=1 SV=2	0	53.9484	8.08511	6	151	6	1	705	80.067	6.21	1500000	11000000	3300000				0.554	163.545	6
FALSE	High	Master Protein	P13647	Keratin, type II cytoskeletal 5 OS=Homo sapiens GN=KRT5 PE=1 SV=3	0	59.0752	21.6949	14	144	8	1	590	62.34	7.74		1600000	1500000		5600000	3700000	1.154	189.478	14
FALSE	High	Master Protein	P12259	Coagulation factor V OS=Homo sapiens GN=F5 PE=1 SV=4	0	47.2337	5.03597	10	129	10	1	2224	251.546	6.05	3500000	2700000	2800000	370000	23000000	720000	0.191	103.114	10
FALSE	High	Master Protein	O95445	Apolipoprotein M OS=Homo sapiens GN=APOM PE=1 SV=2	0	12.6142	13.8298	3	112	3	1	188	21.239	6.01	5000000	45000000	23000000	1300000			0.638	152.352	3
FALSE	High	Master Protein	P00747	Plasminogen OS=Homo sapiens GN=PLG PE=1 SV=2	0	41.1938	7.65432	9	103	9	1	810	90.51	7.24	15000000	280000				3000000	0.515	184.351	9
FALSE	High	Master Protein	K7ER74	Protein APOC4-APOC2 OS=Homo sapiens GN=APOC4-APOC2 PE=4 SV=1	0	24.9385	20.2247	4	103	4	1	178	20.036	6.64		16000000	39000000	1900000			1.848	75.9481	4
FALSE	High	Master Protein	P01623	Ig kappa chain V-III region WOL OS=Homo sapiens PE=1 SV=1	0	31.3335	35.7798	4	100	3	1	109	11.739	8.91	48000000	12000000					2.594	207.08	4
FALSE	High	Master Protein	P33151	Cadherin-5 OS=Homo sapiens GN=CDH5 PE=1 SV=5	0	33.7063	10.2041	7	97	7	1	784	87.474	5.43				6000000	2400000		0.48	185.271	7
FALSE	High	Master Protein	P80108	Phosphatidylinositol-glycan-specific phospholipase D OS=Homo sapiens GN=GPLD1 PE=1 SV=3	0	45.7327	15.4762	10	95	10	1	840	92.278	6.37		1900000	6400000	1500000			0.557	155.562	10
FALSE	High	Master Protein	Q6UX71	Plexin domain-containing protein 2 OS=Homo sapiens GN=PLXDC2 PE=1 SV=1	0	28.2355	9.64083	5	93	5	1	529	59.546	6.46	2000000	1300000	2200000	7200000			0.403	161.9	5
FALSE	High	Master Protein	Q08380	Galectin-3-binding protein OS=Homo sapiens GN=LGALS3BP PE=1 SV=1	0	33.2317	14.7009	8	92	8	1	585	65.289	5.27	5500000	2900000	1300000				0.701	86.0179	8
FALSE	High	Master Protein	P02743	Serum amyloid P-component OS=Homo sapiens GN=APCS PE=1 SV=2	0	57.4299	33.6323	10	89	10	1	223	25.371	6.54			67000000				4.878	205.861	10
FALSE	High	Master Protein	P02774-3	Isoform 3 of Vitamin D-binding protein OS=Homo sapiens GN=GC	0	35.0812	8.92495	6	81	6	1	493	55.087	5.74				9200000	32000000		0.567	118.578	6
FALSE	High	Master Protein	B3KUE5	Phospholipid transfer protein OS=Homo sapiens GN=PLTP PE=1 SV=1	0	28.476	9.35673	5	75	5	1	513	56.598	6.64	5200000	20000000	14000000				0.484	165.728	5
FALSE	High	Master Protein	P00450	Ceruloplasmin OS=Homo sapiens GN=CP PE=1 SV=1	0	31.1994	9.95305	7	74	7	1	1065	122.128	5.72	1100000		5200000	5000000			0.263	72.2853	7
FALSE	High	Master Protein	P01031	Complement C5 OS=Homo sapiens GN=C5 PE=1 SV=4	0	19.9483	2.2673	4	73	4	1	1676	188.186	6.52	8000000	12000000	17000000				0.081	150.254	4
FALSE	High	Master Protein	P19823	Inter-alpha-trypsin inhibitor heavy chain H2 OS=Homo sapiens GN=ITIH2 PE=1 SV=2	0	40.9498	12.3679	9	71	9	1	946	106.397	6.86	2700000	4400000	4200000	1400000	540000		0.425	81.1462	9
FALSE	High	Master Protein	P02747	Complement C1q subcomponent subunit C OS=Homo sapiens GN=C1QC PE=1 SV=3	0	23.612	22.0408	5	63	5	1	245	25.757	8.41	26000000	4400000	5300000	6400000	10000000	5800000	1.054	182.96	5
FALSE	High	Master Protein	Q12805	EGF-containing fibulin-like extracellular matrix protein 1 OS=Homo sapiens GN=EFEMP1 PE=1 SV=2	0	29.1891	7.09939	5	61	5	1	493	54.604	5.07				18000000		280000	0.585	156.092	5
FALSE	High	Master Protein	Q96KN2	Beta-Ala-His dipeptidase OS=Homo sapiens GN=CNDP1 PE=1 SV=4	0	16.9614	10.0592	4	59	4	1	507	56.67	5.3			2400000	1900000	2300000		0.274	16.0109	4
FALSE	High	Master Protein	P01019	Angiotensinogen OS=Homo sapiens GN=AGT PE=1 SV=1	0	16.2537	6.39175	3	59	3	1	485	53.121	6.32		1800000	3700000	3400000	740000		0.425	55.6166	3
FALSE	High	Master Protein	P04196	Histidine-rich glycoprotein OS=Homo sapiens GN=HRG PE=1 SV=1	0	22.2613	12.381	5	57	5	1	525	59.541	7.5		1000000	1300000	5400000			0.54	39.9901	5
FALSE	High	Master Protein	P01591	Immunoglobulin J chain OS=Homo sapiens GN=IGJ PE=1 SV=4	0	19.7935	18.8679	4	54	4	1	159	18.087	5.24	18000000					1300000	1.154	110.951	4
FALSE	High	Master Protein	E9PQD6	Serum amyloid A protein OS=Homo sapiens GN=SAA1 PE=3 SV=1	0	32.5666	41.8033	3	47	3	1	122	13.538	6.79		12000000	28000000	2000000			1.31	164.381	3
FALSE	High	Master Protein	C9JV77	Alpha-2-HS-glycoprotein OS=Homo sapiens GN=AHSG PE=1 SV=1	0	62.5685	11.1413	4	45	4	1	368	39.387	5.72				5300000	23000000		1.239	144.007	4
FALSE	High	Master Protein	E7ETH0	Complement factor I light chain OS=Homo sapiens GN=CFI PE=3 SV=1	0	27.3972	7.61421	5	45	5	1	591	66.581	7.59			17000000				0.278	76.3819	5
FALSE	High	Master Protein	P19827	Inter-alpha-trypsin inhibitor heavy chain H1 OS=Homo sapiens GN=ITIH1 PE=1 SV=3	0	29.4737	9.76948	6	43	6	1	911	101.326	6.79		2200000	7200000	2300000			0.274	60.9296	6
FALSE	High	Master Protein	P11021	78 kDa glucose-regulated protein OS=Homo sapiens GN=HSPA5 PE=1 SV=2	0	23.1529	11.4679	6	41	6	1	654	72.288	5.16				1200000	2100000	2800000	0.286	7.35305	6
FALSE	High	Master Protein	E9PGN7	Plasma protease C1 inhibitor OS=Homo sapiens GN=SERPING1 PE=3 SV=1	0	21.2762	6.26151	4	39	4	1	543	59.455	6.76	8700000	8400000	6800000	6000000			0.301	55.0441	4
FALSE	High	Master Protein	Q8TDL5	BPI fold-containing family B member 1 OS=Homo sapiens GN=BPIFB1 PE=1 SV=1	0	17.9182	10.9504	4	38	4	1	484	52.408	7.23	1800000	3200000	2800000				0.346	44.1157	4
FALSE	High	Master Protein	P07357	Complement component C8 alpha chain OS=Homo sapiens GN=C8A PE=1 SV=2	0	23.4069	7.02055	5	37	5	1	584	65.121	6.47		5600000	2700000				0.334	47.5828	5
FALSE	High	Master Protein	P04070-2	Isoform 2 of Vitamin K-dependent protein C OS=Homo sapiens GN=PROC	0	17.9311	7.55814	4	36	4	1	516	57.518	6.68					4000000		0.311	44.7629	4
FALSE	High	Master Protein	B4E1Z4	Complement factor B OS=Homo sapiens GN=CFB PE=2 SV=1	0	23.2854	4.58136	5	36	5	1	1266	140.853	7.18	1200000	2800000	3100000	1100000			0.135	47.2114	5
FALSE	High	Master Protein	P22792	Carboxypeptidase N subunit 2 OS=Homo sapiens GN=CPN2 PE=1 SV=3	0	19.9919	9.54128	4	34	4	1	545	60.518	5.99			6100000	720000			0.445	48.0797	4
FALSE	High	Master Protein	Q9Y6R7	IgGFc-binding protein OS=Homo sapiens GN=FCGBP PE=1 SV=3	0	33.5715	3.68178	8	34	8	1	5405	571.639	5.34	3700000						0.083	62.3997	8
FALSE	High	Master Protein	P23142	Fibulin-1 OS=Homo sapiens GN=FBLN1 PE=1 SV=4	0	23.1988	9.95733	5	28	4	1	703	77.162	5.22			2700000	1800000			0.284	30.0613	5
FALSE	High	Master Protein	P00740	Coagulation factor IX OS=Homo sapiens GN=F9 PE=1 SV=2	0	14.4032	8.67679	3	27	3	1	461	51.745	5.47					2600000		0.218	41.1892	3
FALSE	High	Master Protein	P02748	Complement component C9 OS=Homo sapiens GN=C9 PE=1 SV=2	0	10.6291	3.9356	3	27	3	1	559	63.133	5.59				1800000		920000	0.174	7.64915	3
FALSE	High	Master Protein	P25311	Zinc-alpha-2-glycoprotein OS=Homo sapiens GN=AZGP1 PE=1 SV=2	0	25.0574	16.7785	4	25	4	1	298	34.237	6.05					5700000		0.73	30.6043	4
FALSE	High	Master Protein	P11597	Cholesteryl ester transfer protein OS=Homo sapiens GN=CETP PE=1 SV=2	0	18.9132	8.51927	4	24	4	1	493	54.721	6.09		6400000	10000000				0.322	26.605	4
FALSE	High	Master Protein	P07360	Complement component C8 gamma chain OS=Homo sapiens GN=C8G PE=1 SV=3	0	12.0938	19.3069	3	19	3	1	202	22.264	8.31		7400000	2900000				0.638	36.9619	3
FALSE	High	Master Protein	P02746	Complement C1q subcomponent subunit B OS=Homo sapiens GN=C1QB PE=1 SV=3	0	22.6021	10.6719	3	18	3	1	253	26.704	8.63	6900000						0.668	43.3369	3
FALSE	High	Master Protein	Q9UHG3	Prenylcysteine oxidase 1 OS=Homo sapiens GN=PCYOX1 PE=1 SV=3	0	19.3546	9.30693	5	17	5	1	505	56.604	6.18			2200000				0.433	9.26964	5
FALSE	High	Master Protein	H0YAC1	Plasma kallikrein heavy chain (Fragment) OS=Homo sapiens GN=KLKB1 PE=3 SV=1	0	19.5928	9.62099	6	14	6	1	686	76.833	8.06	2800000	2700000					0.259	7.91799	6
FALSE	High	Master Protein	G3XA98	Fibulin 5, isoform CRA_a OS=Homo sapiens GN=FBLN5 PE=4 SV=1	0	11.047	10.2249	4	14	4	1	489	54.089	4.73					2600000		0.425	2.0135	4
FALSE	High	Master Protein	P01781	Ig heavy chain V-III region GAL OS=Homo sapiens PE=1 SV=1	0	19.437	38.7931	4	12	4	1	116	12.722	8.48	1300000						1.512	26.0835	4
FALSE	High	Master Protein	Q06033	Inter-alpha-trypsin inhibitor heavy chain H3 OS=Homo sapiens GN=ITIH3 PE=1 SV=2	0	8.94618	2.92135	3	11	3	1	890	99.787	5.74				560000			0.107	0	3

[truncated: 2 more sheets: Participant_11, Participant_12]
