# Supplementary material for: The distinct metabolism between large and small HDL indicates unique origins of human apolipoprotein A4
Source: JCI Insight. 2023 Apr 24;8(8):e162481. doi: 10.1172/jci.insight.162481 (PMC10243815; doi:10.1172/jci.insight.162481)
Supplement: Supplemental table 6 [file jciinsight-8-162481-s240.xlsx]

## Sheet: Supplemental Table 6
Supplemental Table 6. Unique peptides identified for each protein in the HDL proteome analysis (Supplemental Table 5)
Protein Accession #	Protein Name	Peptide Sequence	Modifications	m/z (Da)
P02647	Apolipoprotein A-I	[R].LEALKENGGAR.[L]		386.547
		[K].DLATVYVDVLKDSGRDYVSQFEGSALGK.[Q]		758.886
		[R].QKLHELQEKLSPLGEEMR.[D]		722.385
		[R].QKLHELQEKLSPLGEEMR.[D]	1xOxidation [M17]	546.039
		[K].WQEEMELYRQK.[V]	1xOxidation [M5]	519.246
		[K].WQEEMELYRQK.[V]		513.914
		[K].ATEHLSTLSEKAKPALEDLRQGLLPVLESFK.[V]		684.981
		[K].QLNLKLLDNWDSVTSTFSKLR.[E]		620.339
		[K].QLNLKLLDNWDSVTSTFSK.[L]		737.057
		[K].VSFLSALEEYTKKLNTQ.[-]		657.687
		[K].LLDNWDSVTSTFSKLR.[E]		627.995
		[R].DYVSQFEGSALGKQLNLK.[L]		666.35
		[R].HFWQQDEPPQSPWDR.[V]		651.627
		[R].THLAPYSDELRQRLAAR.[L]		500.023
		[R].EQLGPVTQEFWDNLEKETEGLRQEMSK.[D]	1xOxidation [M25]	810.14
		[K].KWQEEMELYRQK.[V]	1xOxidation [M6]	561.944
		[K].KWQEEMELYRQK.[V]		556.612
		[K].LSPLGEEMRDRAR.[A]		383.202
		[K].DSGRDYVSQFEGSALGKQLNLK.[L]		804.744
		[R].LAEYHAKATEHLSTLSEKAKPALEDLR.[Q]		605.126
		[K].LHELQEKLSPLGEEMR.[D]	1xOxidation [M15]	642.332
		[K].LHELQEKLSPLGEEMR.[D]		637.001
		[R].ARAHVDALRTHLAPYSDELR.[Q]		573.556
		[R].LEALKENGGARLAEYHAK.[A]		493.268
		[K].DSGRDYVSQFEGSALGK.[Q]		605.956
		[R].VKDLATVYVDVLK.[D]		488.289
		[R].VKDLATVYVDVLKDSGR.[D]		626.686
		[R].DYVSQFEGSALGK.[Q]		700.839
		[K].LLDNWDSVTSTFSK.[L]		806.897
		[K].DLATVYVDVLK.[D]		618.348
		[R].QGLLPVLESFK.[V]		615.859
		[R].LAARLEALKENGGAR.[L]		523.634
		[K].ETEGLRQEMSKDLEEVK.[A]		674.334
		[K].ETEGLRQEMSKDLEEVK.[A]	1xOxidation [M9]	679.666
		[K].VSFLSALEEYTK.[K]		693.862
		[K].LHELQEKLSPLGEEMRDR.[A]	1xOxidation [M15]	549.785
		[K].LHELQEKLSPLGEEMRDR.[A]		545.784
		[K].ATEHLSTLSEKAKPALEDLR.[Q]		553.053
		[K].VQPYLDDFQK.[K]		626.814
		[K].DLATVYVDVLKDSGR.[D]		550.961
		[R].LAEYHAKATEHLSTLSEK.[A]		676.685
		[R].AHVDALRTHLAPYSDELRQR.[L]		783.413
		[R].QEMSKDLEEVKAK.[V]	1xOxidation [M3]	388.448
		[R].QEMSKDLEEVKAK.[V]		512.265
		[K].AKPALEDLRQGLLPVLESFK.[V]		556.824
		[R].AHVDALRTHLAPYSDELR.[Q]		688.693
		[K].LSPLGEEMRDR.[A]		434.889
		[R].QEMSKDLEEVK.[A]		668.327
		[R].QEMSKDLEEVK.[A]	1xOxidation [M3]	451.218
		[K].ETEGLRQEMSK.[D]		654.318
		[K].ATEHLSTLSEK.[A]		405.879
		[K].VQPYLDDFQKKWQEEMELYR.[Q]	1xOxidation [M16]	666.072
		[K].VQPYLDDFQKKWQEEMELYR.[Q]		662.073
		[K].VQPYLDDFQKK.[W]		460.911
		[R].EQLGPVTQEFWDNLEK.[E]		966.972
		[K].LREQLGPVTQEFWDNLEKETEGLR.[Q]		722.623
		[K].VEPLRAELQEGAR.[Q]		489.936
		[K].WQEEMELYR.[Q]		642.291
		[K].WQEEMELYR.[Q]	1xOxidation [M5]	650.286
		[K].AKVQPYLDDFQK.[K]		484.59
		[K].LREQLGPVTQEFWDNLEK.[E]		734.714
		[K].VSFLSALEEYTKK.[L]		505.609
		[K].KWQEEMELYR.[Q]		471.227
		[K].LSPLGEEMR.[D]	1xOxidation [M8]	524.261
		[K].KWQEEMELYR.[Q]	1xOxidation [M6]	476.561
		[K].LSPLGEEMR.[D]		516.264
		[R].THLAPYSDELRQR.[L]		529.275
		[R].QKVEPLRAELQEGAR.[Q]		431.745
		[K].AKVQPYLDDFQKK.[W]		527.289
		[R].THLAPYSDELR.[Q]		434.556
		[K].ETEGLRQEMSK.[D]	1xOxidation [M9]	441.878
		[K].LSPLGEEMRDR.[A]	1xOxidation [M8]	440.218
		[K].AKPALEDLR.[Q]		506.793
		[R].HFWQQDEPPQSPWDRVK.[D]		545.763
		[R].QKLHELQEK.[L]		384.884
		[K].DLEEVKAK.[V]		466.259
		[R].LAARLEALK.[E]		492.814
P06727	Apolipoprotein A-IV	[K].DSEKLKEEIGK.[E]		425.898
		[R].RQLTPYAQR.[M]		566.815
		[R].ARLLPHANEVSQK.[I]		488.276
		[K].IGDNLRELQQRLEPYADQLR.[T]		607.574
		[K].VNSFFSTFKEK.[E]		445.23
		[K].VKIDQTVEELR.[R]		443.917
		[R].RSLAPYAQDTQEK.[L]		502.923
		[R].RVEPYGENFNKALVQQMEQLR.[Q]		638.079
		[K].SLAELGGHLDQQVEEFRRR.[V]		560.794
		[K].LGPHAGDVEGHLSFLEKDLRDK.[V]		487.458
		[R].LEPYADQLRTQVNTQAEQLRR.[Q]		633.085
		[R].QKLGPHAGDVEGHLSFLEKDLR.[D]		490.064
		[R].RVEPYGENFNKALVQQMEQLR.[Q]	1xOxidation [M17]	642.078
		[R].DKVNSFFSTFK.[E]		660.336
		[K].AKIDQNVEELK.[G]		643.851
		[R].RRVEPYGENFNK.[A]		503.591
		[R].LLPHANEVSQK.[I]		412.563
		[K].LGPHAGDVEGHLSFLEKDLR.[D]		548.29
		[K].LVPFATELHER.[L]		437.909
		[K].IDQTVEELRR.[S]		420.231
		[R].SLAPYAQDTQEKLNHQLEGLTFQMK.[K]	1xOxidation [M24]	727.366
		[R].SLAPYAQDTQEKLNHQLEGLTFQMK.[K]		723.366
		[R].SLAPYAQDTQEKLNHQLEGLTFQMKK.[N]	1xOxidation [M24]	607.713
		[R].SLAPYAQDTQEKLNHQLEGLTFQMKK.[N]		604.513
		[K].SLAELGGHLDQQVEEFR.[R]		643.322
		[R].DKVNSFFSTFKEK.[E]		526.272
		[R].ELQQRLEPYADQLR.[T]		586.977
		[K].LGEVNTYAGDLQK.[K]		704.36
		[K].VNSFFSTFK.[E]		538.774
		[K].LKEEIGKELEELR.[A]		529.301
		[K].EEIGKELEELR.[A]		448.905
		[K].LGPHAGDVEGHLSFLEK.[D]		602.645
		[K].SLAELGGHLDQQVEEFRR.[R]		521.771
		[K].SELTQQLNALFQDK.[L]		817.924
		[K].IDQTVEELR.[R]		551.791
		[R].VLRENADSLQASLRPHADELKAK.[I]		513.084
		[R].QRLAPLAEDVRGNLR.[G]		427.746
		[K].LGEVNTYAGDLQKK.[L]		512.608
		[R].QRLAPLAEDVR.[G]		423.242
		[K].IGDNLRELQQR.[L]		447.913
		[K].LNHQLEGLTFQMKK.[N]		562.972
		[K].VKIDQTVEELRR.[S]		495.951
		[R].ENADSLQASLRPHADELKAK.[I]		439.431
		[K].LNHQLEGLTFQMKK.[N]	1xOxidation [M12]	568.302
		[K].GRLTPYADEFKVK.[I]		381.71
		[K].VNSFFSTFKEKESQDK.[T]		480.989
		[R].QKLGPHAGDVEGHLSFLEK.[D]		688.029
		[R].LAPLAEDVRGNLR.[G]		475.273
		[K].GRLTPYADEFK.[V]		432.891
		[R].VLRENADSLQASLRPHADELK.[A]		591.32
		[K].ALVQQMEQLRQK.[L]	1xOxidation [M6]	496.605
		[R].LLPHANEVSQKIGDNLR.[E]		476.764
		[K].ALVQQMEQLRQK.[L]		491.273
		[R].ISASAEELRQR.[L]		420.562
		[K].AKIDQNVEELKGR.[L]		500.611
		[R].TQVNTQAEQLR.[R]		644.338
		[R].RVEPYGENFNK.[A]		451.558
		[R].TQVNTQAEQLRR.[Q]		481.927
		[K].IDQNVEELKGR.[L]		434.233
		[R].ISASAEELR.[Q]		488.259
		[K].KLVPFATELHER.[L]		480.607
		[R].LAPLAEDVR.[G]		492.28
		[R].ENADSLQASLRPHADELK.[A]		665.336
		[R].LEPYADQLR.[T]		552.788
		[K].DLRDKVNSFFSTFK.[E]		568.63
		[K].LNHQLEGLTFQMK.[K]		520.275
		[K].LNHQLEGLTFQMK.[K]	1xOxidation [M12]	525.603
		[R].LTPYADEFKVK.[I]		437.573
		[K].IDQNVEELK.[G]		544.287
		[K].ALVQQMEQLR.[Q]		405.889
		[K].ALVQQMEQLR.[Q]	1xOxidation [M6]	616.325
		[R].SLAPYAQDTQEK.[L]		675.831
		[R].VEPYGENFNK.[A]		598.783
		[K].EAVEHLQKSELTQQLNALFQDK.[L]		643.087
		[R].LTPYADEFK.[V]		542.275
		[R].QLTPYAQR.[M]		488.764
		[R].GNLRGNTEGLQK.[S]		429.566
		[R].LEPYADQLRTQVNTQAEQLR.[R]		791.745
		[R].QLTPYAQRMER.[V]	1xOxidation [M9]	470.239
		[K].ARISASAEELR.[Q]		401.554
		[R].LAPLAEDVRGNLRGNTEGLQK.[S]		563.559
		[R].QLTPYAQRMER.[V]		464.907
		[KRD].ELEEIR.[ASTLDQNK]		394.712
P02768	Serum albumin	[K].LDELRDEGK.[A]		537.775
		[K].LDELRDEGKASSAK.[Q]		506.927
		[K].KQTALVELVKHKPK.[A]		405.506
		[R].DAHKSEVAHR.[F]		383.863
		[K].AVMDDFAAFVEK.[C]	1xOxidation [M3]	679.819
		[K].AVMDDFAAFVEK.[C]		671.821
		[K].KVPQVSTPTLVEVSRNLGK.[V]		513.801
		[R].RHPYFYAPELLFFAKR.[Y]		514.53
		[R].HPYFYAPELLFFAK.[R]		581.637
		[R].HPYFYAPELLFFAKR.[Y]		633.67
		[K].VFDEFKPLVEEPQNLIK.[Q]		682.37
		[K].VPQVSTPTLVEVSR.[N]		504.621
		[K].QTALVELVKHKPK.[A]		497.64
		[R].RHPDYSVVLLLR.[L]		489.953
		[K].FQNALLVR.[Y]		480.786
		[K].KVPQVSTPTLVEVSR.[N]		547.319
		[K].KLVAASQAALGL.[-]		571.351
		[K].LVNEVTEFAK.[T]		575.311
		[K].QTALVELVK.[H]		500.807
		[R].HPDYSVVLLLR.[L]		437.92
		[R].RHPYFYAPELLFFAK.[R]		633.671
		[K].AEFAEVSKLVTDLTK.[V]		825.953
		[R].LSQRFPKAEFAEVSK.[L]		579.65
		[R].FPKAEFAEVSK.[L]		418.224
		[K].KYLYEIAR.[R]		528.298
		[R].QIKKQTALVELVK.[H]		499.984
		[K].KQTALVELVK.[H]		564.853
		[R].YTKKVPQVSTPTLVEVSR.[N]		678.053
		[R].FKDLGEENFK.[A]		409.54
		[K].TYETTLEK.[C]		492.749
		[R].AFKAWAVAR.[L]		510.293
		[K].SLHTLFGDKLCTVATLR.[E]		469.509
		[K].AEFAEVSK.[L]		440.725
		[K].DDNPNLPR.[L]		470.729
		[K].LVTDLTK.[V]		395.239
		[K].SLHTLFGDK.[L]		509.272
		[KR].YLYEIAR.[R]		464.25
		[R].LSQRFPK.[A]		438.259
		[K].DLGEENFK.[A]		476.225
		[K].LVAASQAALGL.[-]		507.304
		[K].KYLYEIARR.[H]		404.568
P02649	Apolipoprotein E	[R].QQTEWQSGQRWELALGR.[F]		691.685
		[R].LDEVKEQVAEVR.[A]		472.257
		[R].LVQYRGEVQAMLGQSTEELRVR.[L]	1xOxidation [M11]	645.34
		[R].LVQYRGEVQAMLGQSTEELRVR.[L]		641.344
		[R].LKSWFEPLVEDMQRQWAGLVEK.[V]	1xOxidation [M12]	677.099
		[R].QWAGLVEKVQAAVGTSAAPVPSDNH.[-]		844.766
		[K].VEQAVETEPEPELR.[Q]		813.406
		[R].LAVYQAGAREGAER.[G]		497.595
		[K].AYKSELEEQLTPVAEETRAR.[L]		580.801
		[R].ARLSKELQAAQAR.[L]		481.279
		[R].LGPLVEQGRVR.[A]		408.579
		[R].LVQYRGEVQAMLGQSTEELR.[V]		769.732
		[K].SELEEQLTPVAEETRAR.[L]		653.333
		[R].ERLGPLVEQGR.[V]		418.571
		[R].LVQYRGEVQAMLGQSTEELR.[V]	1xOxidation [M11]	775.062
		[R].AKLEEQAQQIRLQAEAFQAR.[L]		582.816
		[R].AATVGSLAGQPLQERAQAWGER.[L]		766.065
		[K].ELKAYKSELEEQLTPVAEETR.[A]		616.571
		[R].LQAEAFQAR.[L]		517.276
		[R].VRAATVGSLAGQPLQER.[A]		584.997
		[R].LLRDADDLQK.[R]		396.219
		[R].LKSWFEPLVEDMQR.[Q]	1xOxidation [M12]	598.636
		[R].LKSWFEPLVEDMQR.[Q]		593.305
		[R].GEVQAMLGQSTEELRVR.[L]		634.996
		[R].GEVQAMLGQSTEELRVR.[L]	1xOxidation [M6]	640.327
		[R].GEVQAMLGQSTEELR.[V]	1xOxidation [M6]	832.402
		[R].GEVQAMLGQSTEELR.[V]		824.405
		[K].AYKSELEEQLTPVAEETR.[A]		1047.02
		[R].DRLDEVKEQVAEVR.[A]		422.225
		[K].SELEEQLTPVAEETR.[A]		865.927
		[K].RLAVYQAGAR.[E]		552.818
		[R].LLRDADDLQKR.[L]		448.252
		[K].LEEQAQQIR.[L]		557.796
		[R].AKLEEQAQQIR.[L]		438.578
		[R].LSKELQAAQAR.[L]		405.566
		[R].QQTEWQSGQR.[W]		624.293
		[R].LAVYQAGAR.[E]		474.767
		[R].WVQTLSEQVQEELLSSQVTQELR.[A]		910.804
		[R].LGPLVEQGR.[V]		484.782
		[K].SWFEPLVEDMQR.[Q]		512.91
		[K].SWFEPLVEDMQR.[Q]	1xOxidation [M10]	776.859
		[R].AATVGSLAGQPLQER.[A]		749.405
		[R].ALMDETMKELK.[A]		436.891
		[R].ALMDETMKELK.[A]	1xOxidation [M]	442.221
		[R].ALMDETMKELK.[A]	2xOxidation [M3; M7]	447.553
		[K].VQAAVGTSAAPVPSDNH.[-]		810.904
		[R].ALMDETMK.[E]		469.72
		[R].ALMDETMK.[E]	1xOxidation [M]	477.718
		[R].WELALGR.[F]		422.738
		[R].FWDYLR.[W]		450.224
		[R].EGAERGLSAIR.[E]		386.879
		[R].QWAGLVEK.[V]		465.756
		[R].AQAWGER.[L]		409.201
		[K].ELQAAQAR.[L]		443.741
P01009	Alpha-1-antitrypsin	[K].KQINDYVEK.[G]		568.801
		[K].TDTSHHDQDHPTFNK.[I]		593.928
		[K].AVHKAVLTIDEK.[G]		441.926
		[K].KQINDYVEKGTQGK.[I]		536.618
		[K].DTEEEDFHVDQVTTVK.[V]		631.29
		[K].KLYHSEAFTVNFGDTEEAKK.[Q]		579.29
		[K].LVDKFLEDVKK.[L]		445.261
		[K].FNKPFVFLMIEQNTKSPLFMGK.[V]	2xOxidation [M9; M20]	662.846
		[K].FNKPFVFLMIEQNTKSPLFMGK.[V]	1xOxidation [M]	658.848
		[K].FNKPFVFLMIEQNTKSPLFMGK.[V]		654.848
		[K].TDTSHHDQDHPTFNKITPNLAEFAFSLYR.[Q]		681.329
		[K].GTEAAGAMFLEAIPMSIPPEVK.[F]	2xOxidation [M8; M15]	764.382
		[K].LYHSEAFTVNFGDTEEAKKQINDYVEK.[G]		794.636
		[K].LYHSEAFTVNFGDTEEAK.[K]		686.654
		[K].IVDLVKELDR.[D]		400.571
		[K].VFSNGADLSGVTEEAPLKLSKAVHK.[A]		650.104
		[K].GKWERPFEVKDTEEEDFHVDQVTTVK.[V]		630.507
		[K].QINDYVEKGTQGK.[I]		493.919
		[K].LYHSEAFTVNFGDTEEAKK.[Q]		547.266
		[K].LVDKFLEDVK.[K]		603.343
		[K].LSSWVLLMK.[Y]	1xOxidation [M8]	546.81
		[K].LSSWVLLMK.[Y]		538.812
		[K].LQHLENELTHDIITK.[F]		451.746
		[K].FNKPFVFLMIEQNTK.[S]	1xOxidation [M9]	624.663
		[K].FNKPFVFLMIEQNTK.[S]		619.331
		[K].VFSNGADLSGVTEEAPLKLSK.[AV]		721.383
		[K].KLSSWVLLMK.[Y]		602.86
		[K].KLSSWVLLMK.[Y]	1xOxidation [M9]	610.857
		[K].LSITGTYDLK.[S]		555.806
		[K].VFSNGADLSGVTEEAPLK.[L]		917.466
		[K].GKWERPFEVK.[D]		425.901
		[R].TLNQPDSQLQLTTGNGLFLSEGLK.[L]		858.786
		[R].SASLHLPK.[L]		426.75
		[K].RLGMFNIQHCK.[K]		449.565
		[K].SVLGQLGITK.[V]		508.312
		[K].SPLFMGK.[V]	1xOxidation [M5]	398.207
		[K].QINDYVEK.[G]		504.754
		[K].FLEDVKK.[L]		439.753
		[K].GTEAAGAMFLEAIPMSIPPEVK.[F]	1xOxidation [M]	759.05
		[K].SPLFMGK.[V]		390.211
		[K].FLENEDR.[R]		461.717
		[K].FLENEDRR.[-S]		539.768
		[K].AVLTIDEK.[G]		444.756
P04004	Vitronectin	[R].TSAGTRQPQFISRDWHGVPGQVDAAMAGR.[I]		620.11
		[R].IYISGMAPRPSLAKK.[Q]		544.649
		[R].TRRVDTVDPPYPR.[S]		393.713
		[R].VDTVDPPYPR.[S]		579.793
		[R].IYISGMAPRPSLAKK.[Q]	1xOxidation [M6]	412.737
		[R].FEDGVLDPDYPR.[N]		711.83
		[K].TYLFKGSQYWR.[F]		483.582
		[R].IYISGMAPRPSLAK.[K]		501.95
		[R].IYISGMAPRPSLAK.[K]	1xOxidation [M6]	507.283
		[R].DWHGVPGQVDAAMAGR.[I]		556.263
		[R].DWHGVPGQVDAAMAGR.[I]	1xOxidation [M13]	561.595
		[R].TSAGTRQPQFISR.[D]		483.591
		[K].LIRDVWGIEGPIDAAFTR.[I]		677.038
		[R].DVWGIEGPIDAAFTR.[I]		823.913
		[R].RVDTVDPPYPR.[S]		438.898
		[K].NGSLFAFR.[G]		456.24
		[R].QPQFISRDWHGVPGQVDAAMAGR.[I]		631.563
		[R].QPQFISR.[D]		438.24
P02751	Fibronectin	[R].NTFAEVTGLSPGVTYYFK.[V]		997.5
		[R].IGDQWDKQHDMGHMMR.[C]		397.777
		[R].QKTGLDSPTGIDFSDITANSFTVHWIAPR.[A]		794.403
		[R].FLATTPNSLLVSWQPPR.[A]		964.027
		[K].WLPSSSPVTGYR.[V]		675.346
		[R].VDVIPVNLPGEHGQR.[L]		543.962
		[R].NLQPASEYTVSLVAIKGNQESPK.[A]		825.108
		[K].DTLTSRPAQGVVTTLENVSPPRR.[A]		624.34
		[R].WKEATIPGHLNSYTIK.[G]		619.999
		[K].WLPSSSPVTGYRVTTTPK.[N]		659.686
		[R].NLQPASEYTVSLVAIK.[G]		866.978
		[K].VTIMWTPPESAVTGYR.[V]		904.456
		[K].DDKESVPISDTIIPAVPPPTDLR.[F]		825.771
		[R].EESPLLIGQQSTVSDVPR.[D]		978.008
		[K].GLKPGVVYEGQLISIQQYGHQEVTR.[F]		700.626
		[R].VDVIPVNLPGEHGQRLPISR.[N]		549.812
		[R].DLQFVEVTDVK.[V]		646.841
		[K].DTLTSRPAQGVVTTLENVSPPR.[R]		780.084
		[K].TETITGFQVDAVPANGQTPIQR.[T]		781.737
		[R].SSPVVIDASTAIDAPSNLR.[F]		957.003
		[K].VVTPLSPPTNLHLEANPDTGVLTVSWER.[S]		1014.87
		[K].FTQVTPTSLSAQWTPPNVQLTGYR.[V]		898.13
		[R].DAPIVNKVVTPLSPPTNLHLEANPDTGVLTVSWER.[S]		945.755
		[K].VTIMWTPPESAVTGYRVDVIPVNLPGEHGQR.[L]		855.445
		[K].STATISGLKPGVDYTITVYAVTGR.[G]		824.112
		[K].VTIMWTPPESAVTGYRVDVIPVNLPGEHGQRLPISR.[N]		797.83
		[K].ESVPISDTIIPAVPPPTDLR.[F]		706.388
		[R].RPGGEPSPEGTTGQSYNQYSQR.[Y]		799.367
		[R].ARITGYIIKYEKPGSPPR.[E]		512.293
		[R].YYRITYGETGGNSPVQEFTVPGSK.[S]		884.098
		[R].AQITGYRLTVGLTR.[R]		516.967
		[K].VFAVSHGRESKPLTAQQTTK.[L]		547.049
		[R].HHPEHFSGRPREDRVPHSR.[N]		467.436
		[K].GLAFTDVDVDSIK.[I]		690.356
		[R].FLATTPNSLLVSWQPPRAR.[I]		718.733
		[K].STATISGLKPGVDYTITVYAVTGRGDSPASSKPISINYR.[T]		809.429
		[R].KKTDELPQLVTLPHPNLHGPEILDVPSTVQK.[T]		689.584
		[R].ITYGETGGNSPVQEFTVPGSK.[S]		1084.53
		[K].IYLYTLNDNAR.[S]		452.57
		[R].WSRPQAPITGYR.[I]		477.923
		[R].SYTITGLQPGTDYK.[I]		772.387
		[R].VPGTSTSATLTGLTR.[G]		731.399
		[R].TKTETITGFQVDAVPANGQTPIQR.[T]		858.118
		[R].GDSPASSKPISINYR.[T]		531.276
		[R].HTSVQTTSSGSGPFTDVR.[A]		621.966
		[K].HYQINQQWER.[T]		467.893
		[R].FTNIGPDTMR.[V]	1xOxidation [M9]	584.277
		[R].FTNIGPDTMR.[V]		576.28
		[R].QYNVGPSVSK.[Y]		539.78
		[R].QYNVGPSVSKYPLR.[N]		536.625
		[R].TEIDKPSQMQVTDVQDNSISVK.[W]	1xOxidation [M9]	826.74
		[K].EATIPGHLNSYTIK.[G]		515.275
		[R].TEIDKPSQMQVTDVQDNSISVK.[W]		821.409
		[R].WTPPRAQITGYR.[L]		482.593
		[R].ITGYIIKYEKPGSPPR.[E]		455.509
		[R].IRHHPEHFSGRPR.[E]		407.219
		[R].DGQERDAPIVNK.[V]		447.896
		[K].NNQKSEPLIGR.[K]		419.23
		[K].LGVRPSQGGEAPR.[E]		441.909
		[R].STTPDITGYR.[I]		555.776
		[R].VGDTYERPK.[D]		532.773
		[K].VFAVSHGR.[E]		436.741
		[R].SDTVPSPR.[D]		429.72
		[K].VTIMWTPPESAVTGYR.[V]	1xOxidation [M4]	912.454
		[R].ITGYIIK.[Y]		404.252
		[R].LTVGLTRR.[G]		458.29
		[R].IGDTWSK.[K]		403.706
		[R].LTVGLTR.[R]		380.24
		[R].AQITGYR.[L]		404.719
		[R].IGDQWDK.[Q]		431.209
		[K].IGEKWDR.[Q]		452.238
P01024	Complement C3	[R].TMQALPYSTVGNSNNYLHLSVLR.[T]		860.109
		[K].VHQYFNVELIQPGAVK.[V]		614.669
		[R].NTLIIYLDK.[V]		546.819
		[K].IRYYTYLIMNK.[G]	1xOxidation [M9]	498.599
		[K].IRYYTYLIMNK.[G]		493.267
		[R].TMQALPYSTVGNSNNYLHLSVLR.[T]	1xOxidation [M2]	865.44
		[R].YISKYELDK.[A]		386.873
		[K].VTIKPAPETEKRPQDAK.[N]		477.769
		[K].AAVYHHFISDGVR.[K]		491.253
		[R].RHQQTVTIPPK.[S]		435.586
		[K].RIPIEDGSGEVVLSRK.[V]		585.664
		[R].IPIEDGSGEVVLSRK.[V]		533.63
		[K].SLYVSATVILHSGSDMVQAER.[S]		755.052
		[R].TELRPGETLNVNFLLR.[M]		624.684
		[K].TIYTPGSTVLYR.[I]		685.87
		[R].IPIEDGSGEVVLSR.[K]		735.894
		[R].VVLVAVDKGVFVLNKK.[N]		432.775
		[K].RIPIEDGSGEVVLSR.[K]		542.966
		[R].QPSSAFAAFVKR.[A]		436.907
		[K].FYYIYNEK.[G]		570.274
		[R].YYTYLIMNK.[G]	1xOxidation [M7]	612.802
		[R].YYTYLIMNK.[G]		604.805
		[R].LVAYYTLIGASGQR.[E]		756.415
		[K].SSLSVPYVIVPLK.[T]		701.422
		[R].SNLDEDIIAEENIVSR.[S]		908.95
		[R].TVMVNIENPEGIPVK.[Q]		820.44
		[K].QKPDGVFQEDAPVIHQEMIGGLR.[N]	1xOxidation [M18]	645.827
		[K].QKPDGVFQEDAPVIHQEMIGGLR.[N]		641.829
		[R].VPVAVQGEDTVQSLTQGDGVAK.[L]		733.382
		[R].SGIPIVTSPYQIHFTK.[T]		596.661
		[K].YFKPGMPFDLMVFVTNPDGSPAYR.[V]	1xOxidation [M]	922.442
		[K].DSITTWEILAVSMSDKK.[G]		641.996
		[R].AYYENSPQQVFSTEFEVK.[E]		722.673
		[R].HQQTVTIPPKSSLSVPYVIVPLKTGLQEVEVK.[A]		703.804
		[K].GYTQQLAFRQPSSAFAAFVK.[R]		739.721
		[K].SSLSVPYVIVPLKTGLQEVEVK.[A]		795.794
		[R].SEFPESWLWNVEDLKEPPKNGISTK.[L]		733.37
		[K].DAPDHQELNLDVSLQLPSR.[S]		716.364
		[R].QPVPGQQMTLK.[I]		613.832
		[K].VLLDGVQNPRAEDLVGK.[S]		608.336
		[R].SEETKENEGFTVTAEGKGQGTLSVVTMYHAK.[A]		832.906
		[R].AVLYNYRQNQELK.[V]		546.959
		[R].AEDLVGKSLYVSATVILHSGSDMVQAER.[S]		744.635
		[K].SGQSEDRQPVPGQQMTLKIEGDHGAR.[V]	1xOxidation [M15]	568.278
		[K].SGQSEDRQPVPGQQMTLKIEGDHGAR.[V]		565.079
		[R].ILLQGTPVAQMTEDAVDAERLK.[H]	1xOxidation [M11]	805.425
		[R].ILLQGTPVAQMTEDAVDAERLK.[H]		800.094
		[K].KGYTQQLAFRQPSSAFAAFVK.[R]		587.066
		[R].LESEETMVLEAHDAQGDVPVTVTVHDFPGKK.[L]		676.537
		[K].KVEGTAFVIFGIQDGEQR.[I]		665.35
		[R].LESEETMVLEAHDAQGDVPVTVTVHDFPGK.[K]		813.396
		[R].SYTVAIAGYALAQMGR.[L]	1xOxidation [M14]	844.428
		[R].LKGPLLNKFLTTAK.[D]		515.324
		[R].EGVQKEDIPPADLSDQVPDTESETR.[I]		919.103
		[R].ILLQGTPVAQMTEDAVDAER.[L]		719.701
		[R].ILLQGTPVAQMTEDAVDAER.[L]	1xOxidation [M11]	725.032
		[K].GYTQQLAFR.[Q]		542.283
		[K].AGDFLEANYMNLQR.[S]	1xOxidation [M10]	829.386
		[K].AGDFLEANYMNLQR.[S]		821.389
		[R].IHWESASLLR.[S]		404.556
		[R].QPSSAFAAFVK.[R]		576.806
		[K].KGYTQQLAFR.[Q]		404.556
		[K].SGQSEDRQPVPGQQMTLK.[I]	1xOxidation [M15]	667.994
		[K].SGQSEDRQPVPGQQMTLK.[I]		662.663
		[R].KVLLDGVQNPR.[A]		413.579
		[K].TGLQEVEVK.[A]		501.778
		[K].QELSEAEQATR.[T]		631.305
		[R].SEETKENEGFTVTAEGK.[G]		619.291
		[K].AAVYHHFISDGVRK.[S]		400.715
		[K].VLLDGVQNPR.[A]		555.817
		[K].LSINTHPSQKPLSITVR.[T]		631.03
		[K].GLEVTITAR.[F]		480.28
		[K].GQGTLSVVTMYHAK.[A]	1xOxidation [M10]	503.257
		[K].GQGTLSVVTMYHAK.[A]		497.926
		[K].VTIKPAPETEK.[R]		404.899
		[K].SGSDEVQVGQQR.[T]		645.308
		[K].SDDKVTLEER.[L]		397.866
		[R].TKKQELSEAEQATR.[T]		540.285
		[K].KQELSEAEQATR.[T]		463.904
		[K].RQGALELIKK.[G]		385.912
		[R].FYHPEKEDGKLNK.[L]		401.956
		[R].HQQTVTIPPK.[S]		383.553
		[K].DFDFVPPVVR.[W]		595.814
		[K].RAPSTWLTAYVVK.[V]		497.949
		[K].LMNIFLK.[D]		439.762
		[R].VVLVAVDK.[G]		421.771
		[R].LKGPLLNK.[F]		441.792
		[R].QGALELIK.[K]		436.266
		[R].AVLYNYR.[Q]		449.743
		[R].WLNEQR.[Y]		423.217
		[R].ISLPESLK.[R]		443.768
		[R].NEQVEIR.[A]		444.233
		[K].QLANGVDR.[Y]		436.733
		[R].QGALELIKK.[G]		500.314
		[R].TFISPIK.[C]		403.244
		[K].DKNRWEDPGK.[Q]		415.539
		[K].WLILEK.[Q]		401.247
		[R].LPYSVVR.[N]		417.248
		[K].GVFVLNKK.[N]		452.784
		[R].EALKLEEK.[K]		480.274
P02671	Fibrinogen alpha chain	[K].TVIGPDGHKEVTK.[E]		460.919
		[K].QLEQVIAKDLLPSRDR.[Q]		471.02
		[K].NNKDSHSLTTNIMEILR.[G]	1xOxidation [M13]	501.256
		[K].NNKDSHSLTTNIMEILR.[G]		662.674
		[K].DYEDQQKQLEQVIAK.[D]		612.311
		[K].MKPVPDLVPGNFK.[S]	1xOxidation [M1]	486.599
		[K].MKPVPDLVPGNFK.[S]		481.267
		[K].GLIDEVNQDFTNR.[I]		760.871
		[R].EVDLKDYEDQQKQLEQVIAK.[D]		807.084
		[R].GSESGIFTNTKESSSHHPGIAEFPSRGK.[S]		589.69
		[R].DNTYNRVSEDLR.[S]		494.571
		[K].SYKMADEAGSEADHEGTHSTKR.[G]	1xOxidation [M4]	485.416
		[R].GSESGIFTNTKESSSHHPGIAEFPSR.[G]		552.666
		[K].VIEKVQHIQLLQK.[N]		394.745
		[K].ALTDMPQMRMELERPGGNEITR.[G]	3xOxidation [M5; M8; M10]	649.06
		[R].NPSSAGSWNSGSSGPGSTGNR.[N]		982.429
		[K].LVTSKGDKELR.[T]		415.91
		[K].ESSSHHPGIAEFPSRGK.[S]		456.476
		[K].SYKMADEAGSEADHEGTHSTK.[R]	1xOxidation [M4]	567.493
		[K].QLEQVIAKDLLPSR.[D]		537.314
		[K].SQLQKVPPEWK.[A]		447.25
		[K].LKNSLFEYQK.[N]		423.9
		[K].DSHSLTTNIMEILR.[G]	1xOxidation [M10]	549.28
		[K].DSHSLTTNIMEILR.[G]		543.948
		[K].QFTSSTSYNRGDSTFESK.[S]		681.309
		[R].HPDEAAFFDTASTGK.[T]		531.911
		[K].QFTSSTSYNR.[G]		595.776
		[R].KVIEKVQHIQLLQK.[N]		426.769
		[K].VQHIQLLQK.[N]		553.838
		[K].ESSSHHPGIAEFPSR.[G]		546.593
		[K].MADEAGSEADHEGTHSTK.[R]		468.947
		[K].MADEAGSEADHEGTHSTK.[R]	1xOxidation [M1]	472.946
		[K].MADEAGSEADHEGTHSTKR.[G]		507.973
		[K].MADEAGSEADHEGTHSTKR.[G]	1xOxidation [M1]	511.971
		[R].EVDLKDYEDQQK.[Q]		503.908
		[R].GGSTSYGTGSETESPR.[N]		786.843
		[K].ALTDMPQMR.[M]	1xOxidation [M]	539.755
		[K].ALTDMPQMR.[M]		531.758
		[R].HRHPDEAAFFDTASTGK.[T]		629.632
		[R].GSESGIFTNTK.[E]		570.78
		[R].GDFSSANNRDNTYNR.[V]		577.589
		[R].MELERPGGNEITR.[G]	1xOxidation [M1]	506.585
		[R].MELERPGGNEITR.[G]		501.253
		[K].ALTDMPQMR.[M]	2xOxidation [M5; M8]	547.752
		[K].NSLFEYQK.[N]		514.756
		[K].DLLPSRDRQHLPLIK.[M]		451.017
		[K].RLEVDIDIK.[I]		550.819
		[R].AQLVDMK.[R]		402.718
		[R].AQLVDMKR.[L]		480.769
		[R].QHLPLIK.[M]		424.772
		[K].QLEQVIAK.[D]		464.777
		[K].ALTDMPQMRMELERPGGNEITR.[G]	2xOxidation [M8; M10]	645.061
		[R].GDFSSANNR.[D]		484.215
F5H4W9	Serum paraoxonase/arylesterase 1	[R].VVAEGFDFANGINISPDGK.[Y]		975.485
		[R].IQNILTEEPKVTQVYAENGTVLQGSTVASVYKGK.[L]		916.993
		[K].VTQVYAENGTVLQGSTVASVYKGK.[L]		833.775
		[K].STVELFKFQEEEKSLLHLK.[T]		577.067
		[K].IFFYDSENPPASEVLR.[I]		942.463
		[K].VTQVYAENGTVLQGSTVASVYK.[G]		772.069
		[K].ILIGTVFHK.[AT]		514.319
		[K].YVYIAELLAHK.[I]		440.584
		[K].STVELFKFQEEEK.[S]		538.607
		[K].FQEEEKSLLHLK.[T]		500.94
		[K].FDVSSFNPHGISTFTDEDNAMYLLVVNHPDAK.[S]	1xOxidation [M21]	899.923
		[K].GKLLIGTVFHK.[A]		404.92
		[R].IQNILTEEPK.[V]		592.831
		[K].SFNPNSPGK.[I]		474.233
		[K].STVEIFK.[F]		412.232
		[R].IQNILTEEPKVTQVYAENGTVLQGSTVASVYK.[G]		1160.62
P35542	Serum amyloid A-4 protein	[R].FRPDGLPKKY.[-]		407.564
		[R].AYWDIMISNHQNSNRYLYAR.[G]	1xOxidation [M6]	633.553
		[R].AYWDIMISNHQNSNRYLYAR.[G]		629.553
		[R].GNYDAAQRGPGGVWAAKLISR.[S]		547.541
		[R].AYWDIMISNHQNSNR.[Y]	1xOxidation [M6]	622.285
		[R].AYWDIMISNHQNSNR.[Y]		616.954
		[R].GNYDAAQRGPGGVWAAK.[L]		859.425
		[R].SFFKEALQGVGDMGR.[A]		547.941
		[R].SFFKEALQGVGDMGR.[A]	1xOxidation [M13]	553.271
		[R].GPGGVWAAKLISR.[S]		437.922
		[K].EALQGVGDMGR.[A]	1xOxidation [M9]	574.772
		[K].EALQGVGDMGR.[A]		566.776
		[K].SNEKAEEWGR.[S]		402.523
		[R].SGKDPDRFRPDGLPK.[K]		421.975
		[R].GPGGVWAAK.[L]		421.73
		[K].DPDRFRPDGLPK.[K]		471.581
V9GYM3	Apolipoprotein A-II	[K].VKSPELQAEAKSYFEK.[S]		464.247
		[K].SYFEKSKEQLTPLIK.[K]		604.337
		[K].SPELQAEAKSYFEK.[S]		542.939
		[K].DLMEKVKSPELQAEAK.[S]	1xOxidation [M3]	611.321
		[K].DLMEKVKSPELQAEAK.[S]		605.991
		[K].SKEQLTPLIKK.[A]		428.934
		[K].VKSPELQAEAK.[S]		400.56
		[K].SPELQAEAK.[S]		486.754
		[K].SKEQLTPLIK.[K]		386.236
		[K].EQLTPLIK.[K]		471.287
		[K].EQLTPLIKK.[A]		535.335
		[K].DLMEKVK.[S]		431.739
P01857	Ig gamma-1 chain C region	[R].VVSVLTVLHQDWLNGK.[E]		603.341
		[K].GPSVFPLAPSSK.[S]		593.828
		[K].FNWYVDGVEVHNAK.[T]		559.939
		[R].EPQVYTLPPSRDELTK.[N]		624.995
		[K].TTPPVLDSDGSFFLYSK.[L]		937.466
		[K].GFYPSDIAVEWESNGQPENNYK.[T]		848.716
		[R].VVSVLTVLHQDWLNGKEYK.[C]		557.808
		[K].ALPAPIEKTISK.[AT]		423.259
		[K].VSNKALPAPIEK.[T]		422.919
		[R].EPQVYTLPPSR.[DE]		643.841
		[K].GQPREPQVYTLPPSRDELTK.[N]		578.557
		[K].GQPREPQVYTLPPSR.[DE]		575.641
		[-].ASTKGPSVFPLAPSSK.[S]		525.291
		[K].DTLMISR.[T]	1xOxidation [M4]	426.217
		[K].DTLMISR.[T]		418.222
P10909-2	Isoform 2 of Clusterin	[R].QQTHMLDVMQDHFSR.[A]	2xOxidation [M5; M9]	476.965
		[R].QQTHMLDVMQDHFSR.[A]	1xOxidation [M9]	472.966
		[R].QQTHMLDVMQDHFSR.[A]		468.968
		[R].FFTREPQDTYHYLPFSLPHR.[R]		638.569
		[K].LRRELDESLQVAER.[L]		429.236
		[K].FMETVAEKALQEYR.[K]	1xOxidation [M2]	577.619
		[K].FMETVAEKALQEYR.[K]		572.287
		[R].ELDESLQVAERLTR.[K]		553.629
		[R].KYNELLKSYQWK.[M]		533.956
		[K].QIKTLIEKTNEER.[K]		401.227
		[R].KNPKFMETVAEK.[A]		474.586
		[K].TLIEKTNEERK.[T]		454.253
		[R].IDSLLENDRQQTHMLDVMQDHFSR.[A]		586.481
		[K].LFDSDPITVTVPVEVSRK.[N]		668.034
		[R].VTTVASHTSDSDVPSGVTEVVVK.[L]		772.065
		[K].TLLSNLEEAK.[K]		559.309
		[K].YVNKEIQNAVNGVK.[Q]		525.955
		[K].TLLSNLEEAKK.[K]		415.906
		[R].KTLLSNLEEAK.[K]		623.357
		[R].EPQDTYHYLPFSLPHR.[R]		500.747
		[R].KTLLSNLEEAKK.[K]		458.605
		[K].FMETVAEK.[A]	1xOxidation [M2]	485.731
		[R].ASSIIDELFQDR.[F]		697.352
		[K].LFDSDPITVTVPVEVSR.[K]		937.5
		[R].RELDESLQVAER.[L]		482.252
		[R].ELDESLQVAER.[L]		644.823
		[K].TLIEKTNEER.[K]		411.555
		[K].FMETVAEK.[A]		477.734
		[R].KYNELLK.[S]		454.266
		[R].IDSLLENDR.[Q]		537.775
		[K].TNEERKTLLSNLEEAK.[K]		469.501
		[K].EIQNAVNGVK.[Q]		536.294
C9JC84	Fibrinogen gamma chain	[K].QSGLYFIKPLK.[A]		431.924
		[K].ASTPNGYDNGIIWATWK.[T]		947.461
		[K].EGFGHLSPTGTTEFWLGNEKIHLISTQSAIPYALR.[V]		775.003
		[R].YLQEIYNSNNQKIVNLK.[E]		694.372
		[R].LDGSVDFKKNWIQYK.[E]		614.325
		[R].TSTADYAMFKVGPEADKYR.[L]		538.262
		[K].AIQLTYNPDESSKPNMIDAATLKSR.[K]	1xOxidation [M16]	695.604
		[K].AIQLTYNPDESSKPNMIDAATLKSR.[K]		691.605
		[R].YLQEIYNSNNQKIVNLKEK.[V]		585.316
		[K].MLEEIMKYEASILTHDSSIR.[Y]	2xOxidation [M1; M6]	600.298
		[K].MLEEIMKYEASILTHDSSIR.[Y]	1xOxidation [M]	596.296
		[K].MLEEIMKYEASILTHDSSIR.[Y]		789.396
		[R].VELEDWNGRTSTADYAMFK.[V]		745.012
		[K].AIQLTYNPDESSKPNMIDAATLKSRK.[M]		723.63
		[R].KMLEEIMKYEASILTHDSSIR.[Y]	2xOxidation [M2; M7]	632.321
		[R].KMLEEIMKYEASILTHDSSIR.[Y]	1xOxidation [M]	628.322
		[R].KMLEEIMKYEASILTHDSSIR.[Y]		624.323
		[K].AIQLTYNPDESSKPNMIDAATLK.[S]		840.761
		[K].AIQLTYNPDESSKPNMIDAATLK.[S]	1xOxidation [M16]	846.093
		[R].VELEDWNGR.[T]		559.267
		[K].YEASILTHDSSIR.[Y]		497.919
		[K].IHLISTQSAIPYALR.[V]		561.658
		[K].IIPFNRLTIGEGQQHHLGGAK.[Q]		458.055
		[R].KMLEEIMK.[Y]		511.275
		[R].YLQEIYNSNNQK.[I]		757.368
		[R].TSTADYAMFK.[V]		567.76
		[R].TSTADYAMFK.[V]	1xOxidation [M8]	575.758
		[K].EGFGHLSPTGTTEFWLGNEK.[I]		736.354
		[K].RLDGSVDFKK.[N]		388.884
		[R].LTIGEGQQHHLGGAK.[Q]		387.209
		[K].VGPEADKYR.[L]		517.767
		[R].LDGSVDFK.[K]		440.725
		[K].MLEEIMK.[Y]	1xOxidation [M]	455.225
		[K].KNWIQYK.[E]		490.271
		[K].TSEVKQLIK.[A]		523.317
		[K].RLDGSVDFK.[K]		518.776
		[K].YEASILTHDSSIRYLQEIYNSNNQK.[I]		747.369
		[K].MLEEIMK.[Y]		447.226
		[K].NWIQYK.[E]		426.224
P04114	Apolipoprotein B-100	[K].SGSSTASWIQNVDTK.[Y]		790.882
		[R].DLKVEDIPLAR.[I]		423.579
		[R].LNGEIQALELPQK.[A]		726.907
		[K].NHLQLEGLFFTNGEHTSK.[A]		691.344
		[K].NPNGYSFSIPVK.[V]		661.84
		[K].VSALLTPAEQTGTWK.[L]		801.431
		[R].IPSVQINFK.[D]		523.306
		[R].MKALVEQGFTVPEIK.[T]	1xOxidation [M1]	569.312
		[K].HINIDQFVR.[K]		571.309
		[K].AHLDIAGSLEGHLR.[F]		496.935
		[R].LAAYLMLMR.[S]	2xOxidation [M6; M8]	557.294
		[R].LAAYLMLMR.[S]		541.299
		[K].SPAFTDLHLR.[Y]		386.208
		[R].IPSVQINFKDLK.[N]		467.942
		[K].LIVAMSSWLQK.[A]	1xOxidation [M5]	646.358
		[R].ALVDTLKFVTQAEGAK.[Q]		564.317
		[K].SVSDGIAALDLNAVANK.[I]		829.442
		[R].ITENDIQIALDDAK.[I]		779.902
		[K].ALVEQGFTVPEIK.[T]		715.899
		[R].EFQVPTFTIPK.[L]		653.856
		[R].TLQGIPQMIGEVIRK.[G]		561.659
		[R].VIGNMGQTMEQLTPELK.[S]		944.98
		[K].LIVAMSSWLQK.[A]		638.36
		[K].AVSMPSFSILGSDVR.[V]	1xOxidation [M4]	791.401
		[K].IAELSATAQEIIK.[S]		693.896
		[K].TEVIPPLIENR.[Q]		640.864
		[K].AVSMPSFSILGSDVR.[V]		783.404
		[K].VLADKFIIPGLK.[L]		438.611
		[K].MTSNFPVDLSDYPK.[S]	1xOxidation [M1]	815.378
		[K].MTSNFPVDLSDYPK.[S]		807.38
		[K].ALYWVNGQVPDGVSK.[V]		816.923
		[R].NLQNNAEWVYQGAIR.[Q]		888.446
		[K].NLTDFAEQYSIQDWAK.[R]		964.956
		[K].IEGNLIFDPNNYLPK.[E]		873.958
		[K].QVFLYPEKDEPTYILNIK.[R]		737.397
		[K].NLTDFAEQYSIQDWAKR.[M]		695.673
		[K].TILGTMPAFEVSLQALQK.[A]	1xOxidation [M6]	655.024
		[R].SPSQADINKIVQILPWEQNEQVK.[N]		888.805
		[K].DKDQEVLLQTFLDDASPGDKR.[L]		598.303
		[R].AALGKLPQQANDYLNSFNWER.[Q]		812.409
		[R].ILGEELGFASLHDLQLLGK.[L]		685.049
		[K].LKTQFNNNEYSQDLDAYNTK.[D]		802.713
		[R].IYSLWEHSTK.[N]		421.883
		[K].VLVDHFGYTK.[D]		393.545
		[K].KLTIFKTELR.[V]		416.928
		[K].LKQHIEAIDVR.[V]		441.258
		[K].KIISDYHQQFR.[Y]		478.921
		[K].ENFAGEATLQR.[I]		618.304
		[K].YHWEHTGLTLR.[E]		471.574
		[R].SRATLYALSHAVNNYHK.[T]		487.006
		[R].IHSGSFQSQVELSNDQEK.[A]		678.324
		[K].MGLAFESTK.[S]	1xOxidation [M1]	500.245
		[K].MGLAFESTK.[S]		492.247
		[R].LLDHRVPQTDMTFR.[H]	1xOxidation [M11]	436.975
		[R].LLDHRVPQTDMTFR.[H]		432.977
		[K].GNVATEISTER.[D]		588.797
		[K].STSPPKQAEAVLK.[T]		452.589
		[K].QTEATMTFKYNR.[Q]	1xOxidation [M6]	502.573
		[K].LLSGGNTLHLVSTTK.[T]		514.295
		[K].SGSSTASWIQNVDTKYQIR.[I]		714.359
		[K].FPEVDVLTK.[Y]		524.289
		[R].RNLQNNAEWVYQGAIR.[Q]		644.666
		[R].NNALDFVTK.[S]		511.27
		[R].NLKHINIDQFVR.[K]		499.616
		[R].QIDDIDVRFQK.[A]		459.576
		[R].TGISPLALIK.[G]		506.824
		[K].QTEATMTFKYNR.[Q]		497.243
		[K].VLVDHFGYTKDDKHEQDMVNGIMLSVEK.[L]		650.321
		[K].QVFLYPEKDEPTYILNIKR.[G]		592.325
		[R].NIQEYLSILTDPDGKGKEK.[I]		716.711
		[K].ATGVLYDYVNKYHWEHTGLTLR.[E]		659.837
		[K].SFDYHQFVDETNDKIR.[E]		504.238
		[K].QGFFPDSVNK.[A]		569.78
		[K].SVSLPSLDPASAK.[I]		636.346
		[K].ATGVLYDYVNK.[Y]		621.822
		[K].FVTQAEGAK.[Q]		475.751
		[R].MNFKQELNGNTK.[S]	1xOxidation [M1]	480.57
		[R].MNFKQELNGNTK.[S]		475.239
		[K].IISDYHQQFR.[Y]		436.224
		[K].DKIGVELTGR.[T]		544.309
		[R].SEILAHWSPAK.[L]		413.556
		[K].NSEEFAAAMSR.[Y]		606.769
		[R].ATLYALSHAVNNYHK.[T]		567.961
		[K].NSEEFAAAMSR.[Y]	1xOxidation [M9]	614.767
		[K].LLLQMDSSATAYGSTVSKR.[V]	1xOxidation [M5]	682.018
		[R].VSTAFVYTK.[N]		508.277
		[K].TGLKEFLK.[T]		468.282
		[K].LTISEQNIQR.[A]		601.33
		[R].HIQNIDIQHLAGK.[L]		496.275
		[R].KYTYNYEAESSSGVPGTADSR.[S]		761.346
		[K].GFEPTLEALFGK.[Q]		654.845
		[K].TKNSEEFAAAMSR.[Y]		481.229
		[R].KGNVATEISTER.[D]		435.565
		[K].ESQLPTVMDFRK.[F]		484.251
		[K].INPLALKESVK.[F]		404.583
		[K].FRETLEDTRDR.[M]		479.908
		[K].VEDIPLAR.[I]		456.761
		[K].NRNNALDFVTK.[S]		431.23
		[K].IGVELTGR.[T]		422.748
		[R].LTLDIQNK.[K]		472.774
		[R].TLQGIPQMIGEVIR.[K]	1xOxidation [M8]	785.935
		[R].TLQGIPQMIGEVIR.[K]		777.937
		[R].VIGNMGQTMEQLTPELK.[S]	2xOxidation [M5; M9]	640.985
		[K].IEDGTLASK.[T]		467.248
		[K].QTEATMTFK.[Y]		528.755
		[K].NMEVSVATTTK.[A]		590.798
		[K].IVQILPWEQNEQVK.[N]		862.473
		[R].TEHGSEMLFFGNAIEGK.[S]		622.962
		[R].LAAYLMLMR.[S]	1xOxidation [M]	549.297
		[R].QIDDIDVR.[F]		487.251
		[K].KMTSNFPVDLSDYPK.[S]		581.287
		[K].FIIPSPK.[R]		401.247
		[R].MKALVEQGFTVPEIK.[T]		563.98
		[R].ANLFNKLVTELR.[G]		473.277
		[K].NFATSNKMDMTFSK.[Q]	1xOxidation [M8]	546.582
		[R].GIISALLVPPETEEAK.[Q]		833.967
		[K].AQIPILR.[M]		405.763
		[K].SLHMYANR.[L]		496.242
		[K].LSNVLQQVK.[I]		514.809
		[R].LNGEIQALELPQKAEALK.[L]		655.706
		[K].AEPLAFTFSHDYK.[G]		509.249
		[K].LTIFKTELR.[V]		560.84
		[R].MYQMDIQQELQR.[Y]		791.871
		[K].DLKSKEVPEAR.[A]		424.57
		[R].FFGEGTKK.[M]		457.242
		[K].TKNSEEFAAAMSR.[Y]	1xOxidation [M11]	486.561
		[K].SLWDFLK.[L]		454.747
		[R].ITLPDFR.[L]		431.245
		[R].EYSGTIASEANTYLNSK.[S]		924.438
		[R].ALVDTLK.[F]		380.234
		[R].TLQGIPQMIGEVIRK.[G]	1xOxidation [M8]	566.991
		[R].TPALHFK.[S]		407.235
		[K].LDFREIQIYK.[K]		442.247
		[K].GMALFGEGK.[A]		455.229
		[R].NYQLYK.[S]		414.716
		[-K].MLETVR.[IT]	1xOxidation [M1]	382.703
		[K].LLLMGAR.[T]		387.239
		[K].INFNEK.[L]		382.7
		[K].NFATSNKMDMTFSK.[Q]	2xOxidation [M8; M10]	551.913
		[R].YELKLAIPEGK.[Q]		420.911
P01859	Ig gamma-2 chain C region	[R].VVSVLTVVHQDWLNGKEYK.[C]		554.305
		[K].TTPPMLDSDGSFFLYSK.[L]	1xOxidation [M5]	961.449
		[K].TTPPMLDSDGSFFLYSK.[L]		953.452
		[R].VVSVLTVVHQDWLNGK.[E]		598.669
		[K].GQPREPQVYTLPPSREEMTK.[N]	1xOxidation [M18]	590.549
		[K].GQPREPQVYTLPPSREEMTK.[N]		586.55
		[K].VSNKGLPAPIEK.[T]		418.247
		[R].EPQVYTLPPSREEMTK.[N]	1xOxidation [M14]	640.984
		[R].EPQVYTLPPSR.[DE]		643.841
		[R].EPQVYTLPPSREEMTK.[N]		635.654
		[K].GQPREPQVYTLPPSR.[DE]		575.641
		[K].TKGQPREPQVYTLPPSR.[E]		489.267
		[K].DTLMISR.[T]	1xOxidation [M4]	426.217
		[K].TKPREEQFNSTFR.[V]		410.71
		[K].DTLMISR.[T]		418.222
O14791-2	Isoform 2 of Apolipoprotein L1	[K].DKNWHDKGQQYR.[N]		394.442
		[K].KWWTQAQAHDLVIK.[S]		575.314
		[K].WWTQAQAHDLVIK.[S]		532.617
		[R].VQQNVPSGTDTGDPQSKPLGDWAAGTMDPESSIFIEDAIK.[Y]	1xOxidation [M27]	1055.25
		[R].VQQNVPSGTDTGDPQSKPLGDWAAGTMDPESSIFIEDAIK.[Y]		1051.25
		[K].NWHDKGQQYR.[N]		444.546
		[R].NEADELRKALDNLAR.[Q]		432.732
		[K].HLHEGAKSETAEELKK.[V]		452.489
		[K].GQQYRNWFLKEFPR.[L]		467.994
		[R].VTEPISAESGEQVERVNEPSILEMSRGVK.[L]		793.406
		[K].KVAQELEEKLNILNNNYK.[I]		720.727
		[R].VTEPISAESGEQVER.[V]		544.269
		[R].VTEPISAESGEQVERVNEPSILEMSR.[G]	1xOxidation [M24]	726.359
		[R].VTEPISAESGEQVERVNEPSILEMSR.[G]		722.361
		[R].NWFLKEFPR.[L]		412.889
		[K].VAQELEEKLNILNNNYK.[I]		678.03
		[R].VNEPSILEMSR.[G]	1xOxidation [M9]	645.822
		[R].VNEPSILEMSR.[G]		637.825
		[R].LKSELEDNIR.[R]		406.223
		[R].ANLQSVPHASASRPR.[V]		398.468
		[R].LKSELEDNIRR.[L]		458.257
		[K].LNILNNNYK.[I]		553.304
		[K].VAQELEEK.[L]		473.248
		[R].ARANLQSVPHASASRPR.[V]		455.251
		[K].SLDKLKEVR.[E]		544.327
		[R].KALDNLAR.[Q]		450.767
		[K].SELEDNIR.[R]		488.241
		[K].ALDNLAR.[Q]		386.72
		[R].NEADELR.[K]		423.701
		[R].ALADGVQKVHK.[G]		389.227
P02675	Fibrinogen beta chain	[K].AHYGGFTVQNEANKYQISVNKYR.[G]		672.589
		[K].AHYGGFTVQNEANKYQISVNK.[Y]		592.799
		[K].QVKDNENVVNEYSSELEK.[H]		708.675
		[K].HGTDDGVVWMNWK.[G]	1xOxidation [M10]	520.901
		[K].DNENVVNEYSSELEK.[H]		884.898
		[R].MGPTELLIEMEDWKGDKVK.[A]	2xOxidation [M1; M10]	563.53
		[R].MGPTELLIEMEDWKGDKVK.[A]	1xOxidation [M]	559.532
		[R].MGPTELLIEMEDWKGDKVK.[A]		555.534
		[R].MGPTELLIEMEDWKGDK.[V]		664.654
		[K].DNENVVNEYSSELEKHQLYIDETVNSNIPTNLR.[V]		969.97
		[R].NSVDELNNNVEAVSQTSSSSFQYMYLLK.[D]	1xOxidation [M24]	1061.83
		[K].QVKDNENVVNEYSSELEKHQLYIDETVNSNIPTNLR.[V]		847.221
		[K].REEAPSLRPAPPPISGGGYR.[A]		527.531
		[K].KREEAPSLRPAPPPISGGGYR.[A]		559.555
		[R].EEAPSLRPAPPPISGGGYR.[A]		651.005
		[R].TMTIHNGMFFSTYDRDNDGWLTSDPR.[K]	1xOxidation [M]	774.093
		[R].TMTIHNGMFFSTYDRDNDGWLTSDPR.[K]		770.095
		[R].TMTIHNGMFFSTYDRDNDGWLTSDPRK.[Q]		641.896
		[R].TMTIHNGMFFSTYDR.[D]		607.609
		[K].HQLYIDETVNSNIPTNLR.[V]		709.7
		[K].HGTDDGVVWMNWK.[G]		515.57
		[K].EDGGGWWYNR.[C]		620.263
		[K].GGETSEMYLIQPDSSVKPYR.[V]		753.033
		[K].GGETSEMYLIQPDSSVKPYR.[V]	1xOxidation [M7]	758.364
		[K].QGFGNVATNTDGK.[N]		654.813
		[K].VKAHYGGFTVQNEANK.[Y]		588.301
		[K].VKAHYGGFTVQNEANKYQISVNK.[Y]		649.589
		[R].KGGETSEMYLIQPDSSVKPYR.[V]	1xOxidation [M8]	601.049
		[R].KGGETSEMYLIQPDSSVKPYR.[V]		597.052
		[R].YYWGGQYTWDMAK.[H]		834.862
		[R].YYWGGQYTWDMAK.[H]	1xOxidation [M11]	842.86
		[R].QDGSVDFGRK.[W]		554.773
		[K].AHYGGFTVQNEANK.[Y]		512.58
		[R].QDGSVDFGR.[K]		490.725
		[K].IRPFFPQQ.[-]		516.786
		[R].DNDGWLTSDPRK.[Q]		468.557
		[R].VLRSILENLR.[S]		404.919
		[R].DNDGWLTSDPR.[K]		638.284
		[R].TMTIHNGMFFSTYDRDNDGWLTSDPR.[K]	2xOxidation [M2; M8]	778.092
		[K].YQISVNK.[Y]		426.234
		[R].KWDPYKQGFGNVATNTDGK.[N]		532.263
		[R].KWDPYK.[Q]		418.719
		[R].SILENLR.[S]		422.748
		[K].GSWYSMR.[K]	1xOxidation [M6]	451.694
P01834	Ig kappa chain C region	[K].VDNALQSGNSQESVTEQDSKDSTYSLSSTLTLSK.[A]		1207.24
		[K].DSTYSLSSTLTLSK.[A]		751.883
		[K].VQWKVDNALQSGNSQESVTEQDSKDSTYSLSSTLTLSK.[A]		1041.01
		[K].VQWKVDNALQSGNSQESVTEQDSK.[D]		893.096
		[K].VDNALQSGNSQESVTEQDSK.[D]		1068.49
		[-].TVAAPSVFIFPPSDEQLK.[S]		973.518
P01871-2	Isoform 2 of Ig mu chain C region	[K].EKNVPLPVIAELPPK.[V]		548.663
		[K].YAATSQVLLPSK.[D]		639.359
		[R].GQPLSPEKYVTSAPMPEPQAPGR.[Y]		813.078
		[K].GVALHRPDVYLLPPAR.[E]		592.01
		[R].GQPLSPEKYVTSAPMPEPQAPGR.[Y]	1xOxidation [M15]	818.41
		[K].NVPLPVIAELPPK.[V]		693.922
		[R].QIQVSWLR.[E]		515.296
		[K].VSVFVPPRDGFFGNPR.[K]		597.65
		[K].GVALHRPDVYLLPPAREQLNLR.[E]		632.612
		[K].QVGSGVTTDQVQAEAK.[E]		809.409
		[K].YVTSAPMPEPQAPGR.[Y]	1xOxidation [M7]	808.891
		[K].YVTSAPMPEPQAPGR.[Y]		800.894
		[R].EGKQVGSGVTTDQVQAEAK.[E]		644.661
		[R].GGKYAATSQVLLPSK.[D]		507.288
		[K].VSVFVPPR.[D]		450.768
		[R].DGFFGNPR.[K]		455.214
		[K].VSVFVPPRDGFFGNPRK.[S]		480.513
P04264	Keratin, type II cytoskeletal 1	[K].NKLNDLEDALQQAK.[E]		533.949
		[R].TLLEGEESR.[M]		517.262
		[K].QISNLQQSISDAEQR.[G]		572.954
		[K].NMQDMVEDYR.[N]	1xOxidation [M]	658.766
		[K].NMQDMVEDYR.[N]		650.769
		[R].FLEQQNQVLQTKWELLQQVDTSTR.[T]		978.179
		[R].DYQELMNTK.[L]		571.264
		[K].LALDLEIATYR.[KT]		639.359
		[K].LNDLEDALQQAK.[E]		679.352
		[R].THNLEPYFESFINNLR.[R]		665.331
		[R].THNLEPYFESFINNLRR.[R]		538.276
		[K].NKLNDLEDALQQAKEDLAR.[L]		728.713
		[K].DVDGAYMTKVDLQAK.[L]	1xOxidation [M7]	557.275
		[K].QISNLQQSISDAEQRGENALKDAK.[N]		661.589
		[R].TNAENEFVTIKKDVDGAYMTK.[V]	1xOxidation [M19]	598.294
		[K].SKAEAESLYQSKYEELQITAGR.[H]		626.069
		[K].AEAESLYQSKYEELQITAGR.[H]		762.714
		[K].SLNNQFASFIDKVR.[F]		546.959
		[K].WELLQQVDTSTR.[T]		738.379
		[R].LLRDYQELMNTK.[L]		508.601
		[K].SLNNQFASFIDK.[V]		692.349
		[R].LLRDYQELMNTK.[L]	1xOxidation [M9]	513.933
		[R].SGGGFSSGSAGIINYQR.[R]		829.401
		[R].NSKIEISELNR.[V]		434.906
		[K].SKAEAESLYQSK.[Y]		447.561
		[R].TNAENEFVTIK.[K]		633.323
		[K].AEAESLYQSK.[Y]		563.275
		[K].AQYEDIAQK.[S]		533.265
		[KR].NKYEDEINKR.[T]		436.89
		[K].YEELQITAGR.[H]		590.305
		[K].IEISELNR.[V]		487.269
		[R].FLEQQNQVLQTK.[W]		738.397
		[R].SLDLDSIIAEVK.[A]		651.862
		[R].TNAENEFVTIKK.[D]		465.25
		[K].DVDGAYMTK.[V]	1xOxidation [M7]	508.224
		[K].DVDGAYMTK.[V]		500.227
		[R].LRSEIDNVKK.[Q]		401.233
		[K].SDQSRLDSELK.[N]		426.549
		[R].SLVNLGGSK.[S]		437.753
		[R].LDSELKNMQDMVEDYR.[N]	2xOxidation [M8; M11]	673.299
		[K].QISNLQQSISDAEQRGENALK.[D]		777.064
		[K].SISISVAR.[G]		416.748
P01023	Alpha-2-macroglobulin	[R].NQGNTWLTAFVLK.[T]		746.401
		[K].GHFSISIPVKSDIAPVAR.[LF]		474.269
		[K].NEDSLVFVQTDK.[S]		697.844
		[K].QQNAQGGFSSTQDTVVALHALSK.[Y]		796.404
		[K].ATVLNYLPK.[C]		509.8
		[K].GVPIPNKVIFIR.[G]		451.619
		[K].SGGRTEHPFTVEEFVLPK.[F]		677.35
		[R].LVDGKGVPIPNKVIFIR.[G]		467.04
		[K].AIGYLNTGYQR.[Q]		628.324
		[K].FEVQVTVPK.[I]		523.798
		[R].TEVSSNHVLIYLDK.[V]		539.954
		[K].VDLSFSPSQSLPASHAHLR.[V]		513.018
		[K].ALLAYAFALAGNQDK.[R]		783.42
		[R].IAQWQSFQLEGGLK.[Q]		802.926
		[R].QGIPFFGQVR.[L]		574.815
		[R].TEHPFTVEEFVLPK.[F]		558.291
		[K].QFSFPLSSEPFQGSYK.[V]		924.945
		[K].ALLAYAFALAGNQDKRK.[E]		463.262
		[R].VVSMDENFHPLNELIPLVYIQDPKGNR.[I]		785.158
		[R].LLLQQVSLPELPGEYSMK.[V]		1023.05
		[R].AVDQSVLLMKPDAELSASSVYNLLPEK.[D]		973.18
		[R].LLIYAVLPTGDVIGDSAK.[Y]		923.023
		[K].LSFYYLIMAK.[G]		624.839
		[K].ALLAYAFALAGNQDKR.[K]		574.65
		[R].LVDGKGVPIPNK.[V]		412.915
		[K].LHTEAQIQEEGTVVELTGR.[Q]		704.03
		[R].TTVMVKNEDSLVFVQTDKSIYKPGQTVK.[F]		789.672
		[R].QTVSWAVTPK.[S]		558.806
		[K].MVSGFIPLKPTVK.[M]	1xOxidation [M1]	478.279
		[K].MVSGFIPLKPTVK.[M]		472.948
		[R].SASNMAIVDVK.[M]		567.795
		[R].SASNMAIVDVK.[M]	1xOxidation [M5]	575.793
		[K].HYDGSYSTFGER.[Y]		473.537
		[K].SKAIGYLNTGYQR.[Q]		490.928
		[K].SLNEEAVKKDNSVHWERPQKPK.[A]		437.4
		[R].LVHVEEPHTETVR.[K]		387.207
		[R].SSGSLLNNAIK.[G]		552.307
		[R].VGFYESDVMGR.[G]	1xOxidation [M9]	638.288
		[R].VGFYESDVMGR.[G]		630.291
		[K].LPPNVVEESAR.[A]		605.825
		[K].AAQVTIQSSGTFSSK.[F]		756.389
		[K].DNSVHWERPQKPK.[A]		540.946
		[R].LVHVEEPHTETVRK.[Y]		419.23
		[R].TGTHGLLVKQEDMK.[G]		389.958
		[R].TGKAAQVTIQSSGTFSSK.[F]		599.983
		[K].FQVDNNNR.[L]		503.739
		[K].SDIAPVAR.[LF]		414.732
		[K].GHFSISIPVK.[S]		542.811
		[KR].YGAATFTR.[T]		443.725
		[R].DLKPAIVK.[V]		442.284
P35527	Keratin, type I cytoskeletal 9	[R].QGVDADINGLR.[Q]		579.299
		[R].GGGGSFGYSYGGGSGGGFSASSLGGGFGGGSR.[G]		902.393
		[K].DIENQYETQITQIEHEVSSSGQEVQSSAK.[E]		1088.84
		[K].SDLEMQYETLQEELMALKK.[N]	2xOxidation [M5; M15]	777.708
		[K].VQALEEANNDLENK.[I]		793.887
		[R].LASYLDKVQALEEANNDLENKIQDWYDK.[K]		832.161
		[R-].MTLDDFRIKFEMEQNLR.[Q]	2xOxidation [M1; M12]	555.27
		[K].TLLDIDNTRMTLDDFR.[I]	1xOxidation [M10]	652.323
		[R].LASYLDKVQALEEANNDLENK.[I]		793.068
		[K].NRKDIENQYETQITQIEHEVSSSGQEVQSSAK.[E]		733.357
		[K].NHKEEMSQLTGQNSGDVNVEINVAPGKDLTK.[T]		838.917
		[R].HGVQELEIELQSQLSKK.[A]		656.026
		[K].EIETYHNLLEGGQEDFESSGAGK.[I]		837.383
		[K].TLLDIDNTR.[M]		530.785
		[K].TLNDMRQEYEQLIAK.[N]		617.982
		[K].TLNDMRQEYEQLIAK.[N]	1xOxidation [M5]	623.314
		[R].GGSGGSYGGGGSGGGYGGGSGSR.[G]		896.368
		[K].STMQELNSR.[L]		533.253
		[K].STMQELNSR.[L]	1xOxidation [M3]	541.251
		[R].SGGGGGGGLGSGGSIR.[S]		616.804
		[K].IGLGGRGGSGGSYGR.[G]		450.9
		[K].FEMEQNLR.[Q]	1xOxidation [M3]	541.751
		[R].FSSSSGYGGGSSR.[V]		618.268
		[R-].MTLDDFR.[I]	1xOxidation [M1]	457.208
		[R].QVLDNLTMEK.[S]	1xOxidation [M8]	603.806
		[R].HGVQELEIELQSQLSK.[K]		613.327
		[R].QEYEQLIAK.[N]		561.296
		[R].IKFEMEQNLR.[Q]		436.564
		[R].IKFEMEQNLR.[Q]	1xOxidation [M5]	441.896
		[K].TLLDIDNTRMTLDDFRIK.[F]	1xOxidation [M10]	549.789
		[R].QVLDNLTMEK.[S]		595.808
		[R].QFSSSYLSR.[S]		537.764
		[R].LASYLDK.[V]		405.224
		[R-].MTLDDFR.[I]		449.21
P0CG05	Ig lambda-2 chain C regions	[K].AAPSVTLFPPSSEELQANK.[A]		662.678
		[K].AGVETTTPSKQSNNK.[Y]		521.265
		[K].AGVETTTPSKQSNNKYAASSYLSLTPEQWK.[S]		822.412
		[K].ADSSPVKAGVETTTPSKQSNNK.[Y]		562.287
		[K].QSNNKYAASSYLSLTPEQWK.[S]		772.382
		[K].AGVETTTPSK.[Q]		495.76
		[K].YAASSYLSLTPEQWK.[S]		872.433
		[K].ADSSPVKAGVETTTPSK.[Q]		558.957
P00739-2	Isoform 2 of Haptoglobin-related protein	[R].ILGGHLDAKGSFPWQAK.[M]		456.999
		[K].KQLVEIEKVVLHPNYHQVDIGLIK.[L]		563.328
		[K].QLVEIEKVVLHPNYHQVDIGLIK.[L]		671.884
		[K].VTSIQHWVQKTIAEN.[-]		585.313
		[K].VVLHPNYHQVDIGLIKLK.[Q]		418.049
		[K].VVLHPNYHQVDIGLIK.[L]		615.684
		[KR].LRTEGDGVYTLNDK.[K]		527.604
		[R].VGYVSGWGQSDNFKLTDHLK.[Y]		751.043
		[R].TEGDGVYTLNDKK.[Q]		480.573
		[R].VGYVSGWGQSDNFK.[L]		772.363
		[K].DIAPTLTLYVGKK.[Q]		473.614
		[KR].LRTEGDGVYTLNDKK.[Q]		427.977
		[R].TEGDGVYTLNDKKQWINK.[A]		528.023
		[R].TEGDGVYTLNDK.[K]		656.307
		[K].DIAPTLTLYVGK.[K]		645.869
		[K].VTSIQHWVQK.[T]		613.338
		[K].KQLVEIEK.[V]		493.798
		[K].QLVEIEKVVLHPNYHQVDIGLIKLK.[Q]		585.945
		[R].ILGGHLDAK.[G]		462.269
		[K].NYAEVGR.[V]		404.701
		[K].NPANPVQR.[I]		448.241
P00738	Haptoglobin	[R].VGYVSGWGR.[N]		490.751
		[K].LRTEGDGVYTLNNEKQWINK.[A]		595.308
		[R].TEGDGVYTLNNEKQWINK.[A]		703.68
		[K].VVLHPNYSQVDIGLIK.[L]		599.009
		[R].NANFKFTDHLK.[Y]		445.566
		[R].ILGGHLDAKGSFPWQAK.[M]		456.999
		[KR].LRTEGDGVYTLNDK.[K]		527.604
		[R].TEGDGVYTLNDKK.[Q]		480.573
		[K].VTSIQDWVQK.[T]		602.322
		[K].DIAPTLTLYVGKK.[Q]		473.614
		[KR].LRTEGDGVYTLNDKK.[Q]		427.977
		[K].LRTEGDGVYTLNNEK.[Q]		570.289
		[R].TEGDGVYTLNDKKQWINK.[A]		528.023
		[R].TEGDGVYTLNDK.[K]		656.307
		[R].TEGDGVYTLNNEK.[Q]		720.337
		[K].DIAPTLTLYVGK.[K]		645.869
		[K].KQLVEIEK.[V]		493.798
		[R].HYEGSTVPEK.[K-]		573.775
		[R].ILGGHLDAK.[G]		462.269
		[K].NPANPVQR.[I]		448.241
		[K].DYAEVGR.[V]		405.193
P13645	Keratin, type I cytoskeletal 10	[R].SQYEQLAEQNR.[K]		683.324
		[K].QSLEASLAETEGR.[Y]		695.845
		[R].QSVEADINGLR.[KR]		601.312
		[K].VTMQNLNDRLASYLDKVR.[A]	1xOxidation [M3]	538.785
		[K].VTMQNLNDRLASYLDKVR.[A]		534.787
		[K].VTMQNLNDRLASYLDK.[V]		627.656
		[R].SQYEQLAEQNRKDAEAWFNEK.[S]		646.808
		[KR].DAEAWFNEK.[S]		555.249
		[K].SKELTTEIDNNIEQISSYK.[S]		738.037
		[R].VLDELTLTK.[A]		516.303
		[K].GSLGGGFSSGGFSGGSFSR.[G]		854.391
		[K].IRLENEIQTYR.[S]		478.928
		[R].SQYEQLAEQNRK.[D]		498.584
		[R].SLLEGEGSSGGGGR.[G]		631.802
		[K].VTMQNLNDR.[L]		545.769
		[K].VTMQNLNDR.[L]	1xOxidation [M3]	553.767
		[R].QSVEADINGLRR.[V]		453.244
		[R].ALEESNYELEGK.[I]		691.328
		[K].YENEVALR.[Q]		497.253
		[R].LASYLDKVR.[A]		532.808
		[R].LKYENEVALR.[Q]		412.232
		[K].NHEEEMKDLR.[N]		434.203
		[R].LENEIQTYR.[S]		583.297
		[KR].LAADDFR.[AITLV]		404.204
		[R].LASYLDK.[V]		405.224
		[K].SEITELR.[R]		424.229
		[K].IKEWYEK.[H]		498.264
P02787	Serotransferrin	[K].DSAHGFLKVPPR.[M]		441.91
		[K].DKSKEFQLFSSPHGK.[D]		434.476
		[K].EFQLFSSPHGK.[D]		638.82
		[K].SASDLTWDNLKGK.[K]		478.912
		[K].KSASDLTWDNLK.[G]		459.905
		[K].DGAGDVAFVK.[H]		489.748
		[K].LHDRNTYEKYLGEEYVK.[A]		540.019
		[K].HSTIFENLANKADR.[D]		539.278
		[K].EDPQTFYYAVAVVK.[K]		815.412
		[K].EFQLFSSPHGKDLLFK.[D]		474.003
		[K].SKEFQLFSSPHGKDLLFK.[D]		527.785
		[K].DLLFKDSAHGFLKVPPR.[M]		485.774
		[K].DSGFQMNQLR.[G]	1xOxidation [M6]	606.278
		[K].DSGFQMNQLR.[G]		598.28
		[K].DLLFKDSAHGFLK.[V]		497.605
		[K].EGYYGYTGAFR.[C]		642.289
		[K].KDSGFQMNQLR.[G]		441.887
		[K].HSTIFENLANK.[A]		637.331
		[K].SASDLTWDNLK.[G]		625.307
		[K].EDPQTFYYAVAVVKK.[D]		586.642
		[K].MYLGYEYVTAIR.[N]		739.872
		[K].MYLGYEYVTAIR.[N]	1xOxidation [M1]	747.869
		[K].SKEFQLFSSPHGK.[D]		497.925
		[K].HQTVPQNTGGKNPDPWAK.[N]		494.5
		[R].TAGWNIPMGLLYNK.[I]	1xOxidation [M8]	797.409
		[R].TAGWNIPMGLLYNK.[I]		789.412
		[K].YLGEEYVK.[A]		500.753
		[K].DSAHGFLK.[V]		437.725
		[K].KDSGFQMNQLR.[G]	1xOxidation [M7]	447.219
		[K].GDVAFVKHQTVPQNTGGK.[N]		471.5
P02790	Hemopexin	[R].FDPVRGEVPPR.[Y]		423.564
		[K].VWVYPPEKK.[E]		382.551
		[K].SHKWDRELISER.[W]		389.705
		[K].GGYTLVSGYPK.[R]		571.298
		[R].FDPVRGEVPPRYPR.[D]		421.979
		[R].QGHNSVFLIK.[G]		381.548
		[K].SGAQATWTELPWPHEK.[V]		613.301
		[K].NFPSPVDAAFR.[Q]		610.807
		[R].WKNFPSPVDAAFR.[Q]		512.265
		[R].QGHNSVFLIKGDK.[V]		481.597
		[K].GDKVWVYPPEKK.[E]		482.598
		[R].LWWLDLK.[S]		487.279
		[R].RLWWLDLK.[S]		565.33
		[K].WDRELISER.[W]		401.876
		[K].GDKVWVYPPEK.[K]		439.899
P0C0L5	Complement C4-B	[R].GHLFLQTDQPIYNPGQR.[V]		662.006
		[K].LNMGITDLQGLR.[L]		665.861
		[K].AEMADQAAAWLTR.[Q]		717.346
		[K].LVNGQSHISLSK.[A]		428.243
		[R].HLVPGAPFLLQALVR.[E]		544.332
		[K].ASAGLLGAHAAAITAYALTLTK.[A]		695.729
		[R].VGDTLNLNLR.[A]		557.815
		[R].LTVAAPPSGGPGFLSIERPDSRPPR.[V]		644.351
		[K].EGAIHREELVYELNPLDHR.[G]		573.295
		[K].KYVLPNFEVK.[I]		412.904
		[R].TTNIQGINLLFSSR.[R]		782.429
		[R].GSFEFPVGDAVSK.[V]		670.33
		[K].ADGSYAAWLSR.[GD]		598.789
		[R].KKEVYMPSSIFQDDFVIPDISEPGTWK.[I]		789.896
		[K].VLSLAQEQVGGSPEKLQETSNWLLSQQQADGSFQDLSPVIHR.[S]		1155.84
		[R].TLEIPGNSDPNMIPDGDFNSYVR.[V]	1xOxidation [M12]	856.395
		[R].TLEIPGNSDPNMIPDGDFNSYVR.[V]		851.064
		[R].GLEEELQFSLGSK.[I]		718.868
		[R].AVGSGATFSHYYYMILSR.[G]		674.997
		[K].LQETSNWLLSQQQADGSFQDLSPVIHR.[S]		1033.18
		[R].YLDKTEQWSTLPPETKDHAVDLIQK.[G]		739.634
		[R].GRTLEIPGNSDPNMIPDGDFNSYVR.[V]		922.105
		[R].FGLLDEDGKKTFFR.[G]		558.295
		[K].ITPGKPYILTVPGHLDEMQLDIQAR.[Y]	1xOxidation [M18]	706.129
		[K].ITPGKPYILTVPGHLDEMQLDIQAR.[Y]		702.13
		[K].VLQIEKEGAIHREELVYELNPLDHR.[G]		600.924
		[R].RGHLFLQTDQPIYNPGQR.[V]		535.782
		[K].YVLPNFEVK.[I]		554.805
		[R].YLDKTEQWSTLPPETK.[D]		645.996
		[R].KADGSYAAWLSR.[GD]		442.226
		[K].VLSLAQEQVGGSPEK.[L]		771.413
		[R].EMSGSPASGIPVK.[V]	1xOxidation [M2]	638.316
		[R].EMSGSPASGIPVK.[V]		630.319
		[R].YIYGKPVQGVAYVR.[F]		538.3
		[R].GSSTWLTAFVLK.[V]		655.362
		[R].QGSFQGGFR.[S]		492.239
		[K].DHAVDLIQK.[G]		519.783
		[R].GLQDEDGYR.[M]		526.736
		[R].FGLLDEDGKK.[T]		561.296
		[R].VEYGFQVK.[V]		485.256
		[R].VFALDQK.[M]		410.732
		[K].LNMGITDLQGLR.[L]	1xOxidation [M3]	673.859
		[K].ASSFLGEK.[A]		419.719
		[R].TTNIQGINLLFSSRR.[G]		573.988
P01861	Ig gamma-4 chain C region	[R].VVSVLTVLHQDWLNGK.[E]		603.341
		[K].TTPPVLDSDGSFFLYSR.[L]		634.647
		[K].GFYPSDIAVEWESNGQPENNYK.[T]		848.716
		[R].VVSVLTVLHQDWLNGKEYK.[C]		557.808
		[K].GQPREPQVYTLPPSQEEMTK.[N]	1xOxidation [M18]	777.715
		[K].GQPREPQVYTLPPSQEEMTK.[N]		772.384
		[K].AKGQPREPQVYTLPPSQEEMTK.[N]		629.322
		[K].VSNKGLPSSIEK.[T]		420.238
		[R].EPQVYTLPPSQEEMTK.[N]		938.954
		[K].VSNKGLPSSIEKTISK.[A]		422.745
		[K].AKGQPREPQVYTLPPSQEEMTK.[N]	1xOxidation [M20]	633.321
		[K].DTLMISR.[T]	1xOxidation [M4]	426.217
		[K].DTLMISR.[T]		418.222
P07225	Vitamin K-dependent protein S	[K].IETISHEDLQR.[Q]		447.565
		[K].IEVQLKNEHTSK.[I]		475.929
		[R].GGKIEVQLKNEHTSK.[I]		417.732
		[R].NNLELSTPLK.[I]		564.817
		[R].VNRNNLELSTPLK.[I]		499.951
		[K].IAKEAVMDINKPGPLFKPENGLLETK.[V]		713.895
		[R].VNRNNLELSTPLKIETISHEDLQR.[Q]		564.706
		[R].SFQTGLFTAAR.[Q]		599.815
		[K].QGASGIKEIIQEK.[Q]		467.596
		[R].QSTNAYPDLR.[S]		582.786
		[K].EAVMDINKPGPLFKPENGLLETK.[V]	1xOxidation [M4]	639.84
		[K].EAVMDINKPGPLFKPENGLLETK.[V]		635.841
		[K].VYFAGFPR.[K]		478.753
		[R].FSAEFDFR.[T]		509.735
		[R].NNLELSTPLKIETISHEDLQR.[Q]		613.329
		[R].KVESELIKPINPR.[L]		381.479
		[R].QLAVLDK.[A]		393.741
P35908	Keratin, type II cytoskeletal 2 epidermal	[R].SKEEAEALYHSK.[Y]		464.565
		[K].KYEDEINKR.[T]		398.873
		[R].LLRDYQELMNVK.[L]	1xOxidation [M9]	513.274
		[R].LLRDYQELMNVK.[L]		507.941
		[R].TAAENDFVTLKK.[D]		446.241
		[R].DYQELMNVK.[L]		570.274
		[K].YEELQVTVGR.[H]		597.312
		[R].NLDLDSIIAEVK.[A]		665.367
		[R].GGSSSGGGYGSGGGGSSSVK.[G]		794.846
		[K].NVQDAIADAEQRGEHALKDAR.[N]		577.542
		[K].LALDVEIATYRK.[L]		464.602
		[K].VLYDAEISQIHQSVTDTNVILSMDNSR.[N]		1016.84
		[R].GGGFGGGSSFGGGSGFSGGGFGGGGFGGGR.[F]		800.345
		[R].NKLNDLEEALQQAK.[E]		538.621
		[R].HGDSLKEIKIEISELNR.[V]		496.023
		[K].TLNNKFASFIDKVR.[F]		413.983
		[K].SISISVAGGGGGFGAAGGFGGR.[G]		919.962
		[R].SKEEAEALYHSKYEELQVTVGR.[H]		642.325
		[R].TAAENDFVTLK.[K]		604.811
		[R].TSQNSELNNMQDLVEDYKK.[K]		752.687
		[KR].AQYEEIAQR.[S]		554.276
		[R].HGGGGGGFGGGGFGSR.[S]		440.866
		[K].GGSISGGGYGSGGGK.[H]		599.279
		[R].GFSSGSAVVSGGSRR.[S]		470.906
		[R].GSSSGGGYSSGSSSYGSGGR.[Q]		870.857
		[K].VDLLNQEIEFLK.[V]		730.904
		[K].DVDNAYMIK.[V]	1xOxidation [M7]	542.753
		[K].IEISELNR.[V]		487.269
		[R].FLEQQNQVLQTK.[W]		738.397
		[R].GFSSGSAVVSGGSR.[R]		627.808
		[R].GGSGGGGSISGGGYGSGGGSGGR.[Y]		871.379
		[K].FASFIDKVR.[F]		541.803
		[R].SLVGLGGTK.[S]		416.251
		[K].VDPEIQNVK.[A]		521.283
		[K].DVDNAYMIKVELQSK.[V]	1xOxidation [M7]	590.298
		[K].FASFIDK.[VRK]		414.218
Q14624	Inter-alpha-trypsin inhibitor heavy chain H4	[K].EKAEAQAQYSAAVAK.[G]		522.271
		[K].NVVFVIDKSGSMSGR.[K]		532.612
		[R].ANTVQEATFQMELPK.[K]		853.924
		[R].GPDVLTATVSGK.[L]		572.814
		[K].YIFHNFMER.[L]		419.534
		[K].NVVFVIDKSGSMSGRK.[I]		575.31
		[R].QLGLPGPPDVPDHAAYHPFR.[R]		546.78
		[K].LQDRGPDVLTATVSGK.[L]		552.969
		[K].LALDNGGLAR.[R]		500.282
		[R].MNFRPGVLSSR.[Q]		421.892
		[K].SPEQQETVLDGNLIIR.[Y]		906.479
		[K].IPKPEASFSPR.[R]		410.228
		[K].AEAQAQYSAAVAK.[G]		654.334
		[R].FKPTLSQQQK.[S]		402.229
		[R].LGVYELLLK.[V]		524.326
		[R].QGPVNLLSDPEQGVEVTGQYER.[E]		805.732
		[K].GSEMVVAGK.[L]		439.226
		[K].WKETLFSVMPGLK.[M]		512.615
		[K].ILDDLSPR.[D]		464.759
		[K].NVVFVIDK.[S]		467.274
		[K].ETLFSVMPGLK.[M]	1xOxidation [M7]	619.329
		[R].FAHTVVTSR.[V]		509.277
B9A064	Immunoglobulin lambda-like polypeptide 5	[K].ANPTVTLFPPSSEELQANK.[A]		681.685
		[K].QSNNKYAASSYLSLTPEQWK.[S]		772.382
		[K].ADGSPVKAGVETTKPSK.[Q]		418.728
		[K].YAASSYLSLTPEQWK.[S]		872.433
		[K].AGVETTKPSKQSNNKYAASSYLSLTPEQWK.[S]		663.542
		[K].VTVLGQPK.[A]		421.261
P00736	Complement C1r subcomponent	[R].YTTTMGVNTYK.[A]	1xOxidation [M5]	647.804
		[R].YTTTMGVNTYK.[A]		639.806
		[K].VLNYVDWIKKEMEEED.[-]		680.66
		[R].WILTAAHTLYPK.[ED]		471.935
		[K].VLNYVDWIKK.[E]		426.58
		[K].MGNFPWQVFTNIHGR.[G]	1xOxidation [M1]	607.295
		[K].MGNFPWQVFTNIHGR.[G]		601.963
		[K].VLNYVDWIK.[K]		575.318
		[K].QRPPDLDTSSNAVDLLFFTDESGDSR.[G]		961.454
		[K].QRPPDLDTSSNAVDLLFFTDESGDSRGWK.[L]		814.139
		[R].GGGALLGDRWILTAAHTLYPK.[ED]		737.408
		[K].LFGEVTSPLFPKPYPNNFETTTVITVPTGYR.[V]		1162.61
		[K].AKMGNFPWQVFTNIHGR.[G]		501.507
		[R].NLPNGDFRYTTTMGVNTYK.[A]		731.353
		[R].GGGALLGDR.[W]		408.222
		[K].VLNYVDWIKKEMEEED.[-]	1xOxidation [M12]	685.991
		[K].EFMSQGNK.[M]		470.713
		[R].YTTEIIK.[C]		434.245
Q15166	Serum paraoxonase/lactonase 3	[K].IFLMDLNEQNPR.[A]		745.377
		[K].YVYVADVAAK.[N]		549.795
		[K].SVNDIVVLGPEQFYATR.[D]		954.498
		[K].LLNYNPEDPPGSEVLR.[I]		906.961
		[K].ILIGTVFHK.[AT]		514.319
		[K].STVEIFKFEEQQR.[S]		547.614
		[R].IQNVLSEKPR.[V]		395.232
		[K].HDNWDLTQLK.[EV]		635.315
		[K].STVEIFK.[F]		412.232
P01011	Alpha-1-antichymotrypsin	[K].AKWEMPFDPQDTHQSR.[F]		493.98
		[R].LYGSEAFATDFQDSAAAK.[K]		946.44
		[K].ITLLSALVETR.[T]		608.369
		[K].EQLSLLDRFTEDAK.[R]		555.621
		[K].AVLDVFEEGTEASAATAVK.[I]		954.484
		[R].LYGSEAFATDFQDSAAAKK.[L]		673.994
		[K].EQLSLLDRFTEDAKR.[L]		455.993
		[R].EIGELYLPK.[F]		531.298
		[R].NLAVSQVVHK.[A]		547.82
		[K].ADLSGITGAR.[N]		480.759
		[K].KLINDYVK.[N]		496.792
		[K].RLYGSEAFATDFQDSAAAK.[K]		683.329
		[K].EQLSLLDR.[F]		487.269
		[K].LINDYVK.[N]		432.745
P80108	Phosphatidylinositol-glycan-specific phospholipase D	[K].VAFLTVTLHQGGATR.[M]		524.295
		[K].AQYVLISPEASSR.[F]		710.875
		[R].TMFIGGSQLSQK.[H]		648.835
		[R].ALEFLQLHNGR.[V]		433.239
		[R].ILEGFQPSGR.[F]		552.297
		[K].HVSSPLASYFLSFPYAR.[L]		648
		[R].WYVPVKDLLGIYEK.[L]		574.987
		[R].RWYVPVKDLLGIYEK.[L]		627.02
		[R].VYLIYGNDLGLPPVDLDLDKEAHR.[I]		682.111
		[R].IADVTSGLIGGEDGRVYVYNGK.[E]		761.726
		[R].FGSSLITVR.[S]		490.282
		[R].IADVTSGLIGGEDGR.[V]		730.374
		[K].GAVYVYFGSK.[Q]		545.782
		[K].GIVAAFYSGPSLSDKEK.[L]		590.309
		[R].TLLLVGSPTWK.[N]		607.861
		[R].LSGALHVYSLGSD.[-]		659.836
		[K].QVLLVGAPTYDDVSK.[V]		802.93
		[K].ETTLGDMTGK.[C]		526.75
		[K].QVLLVGAPTYDDVSKVAFLTVTLHQGGATR.[M]		789.932
		[K].NQVVIAAGR.[S]		464.272
		[R].VYVYNGK.[E]		421.724
		[K].LYPTYSTK.[S]		486.756
P01008	Antithrombin-III	[K].ATEDEGSEQKIPEATNRR.[V]		508.499
		[K].KATEDEGSEQKIPEATNR.[R]		501.498
		[K].TSDQIHFFFAK.[L]		447.559
		[R].DDLYVSDAFHK.[A]		437.207
		[R].FATTFYQHLADSK.[N]		510.252
		[K].SKLPGIVAEGRDDLYVSDAFHK.[A]		605.067
		[K].LQPLDFKENAEQSR.[A]		558.955
		[R].FRIEDGFSLK.[E]		404.552
		[K].ANRPFLVFIR.[E]		411.581
		[K].ATEDEGSEQKIPEATNR.[R]		625.629
		[R].EVPLNTIIFMGR.[V]	1xOxidation [M10]	703.379
		[R].EVPLNTIIFMGR.[V]		695.382
		[R].SLNPNRVTFK.[A]		392.556
		[R].VWELSK.[A]		381.213
P02533	Keratin, type I cytoskeletal 14	[R].LLEGEDAHLSSSQFSSGSQSSR.[D]		770.36
		[K].DAEEWFFTK.[T]		586.767
		[R].APSTYGGGLSVSSSR.[F]		713.352
		[K].VTMQNLNDRLASYLDKVR.[A]	1xOxidation [M3]	538.785
		[K].VTMQNLNDRLASYLDKVR.[A]		534.787
		[K].VTMQNLNDRLASYLDK.[V]		627.656
		[RK].VLDELTLAR.[TA]		515.3
		[R].EVATNSELVQSGK.[S]		681.349
		[K].VTMQNLNDR.[L]		545.769
		[K].VTMQNLNDR.[L]	1xOxidation [M3]	553.767
		[R].ILNEMRDQYEK.[M]		480.239
		[R].ALEEANADLEVK.[I]		651.333
		[R].TKYETELNLR.[M]		422.894
		[R].LASYLDKVR.[A]		532.808
		[KR].LAADDFR.[AITLV]		404.204
		[R].LASYLDK.[V]		405.224
		[K].TRLEQEIATYRR.[L]		512.615
		[R].QFTSSSSMK.[G]		501.732
		[R].ILNEMRDQYEK.[M]	1xOxidation [M5]	485.57
B0YIW2	Apolipoprotein C-III	[R].GWVTDGFSSLKDYWSTVK.[D]		692.677
		[K].DKFSEFWDLDPEVRPTSAVAA.[-]		794.054
		[R].GWVTDGFSSLKDYWSTVKDK.[F]		580.538
		[K].HATKTAKDALSSVQESQVAQQAR.[G]		614.323
		[K].DALSSVQESQVAQQAR.[G]		572.956
		[R].GWVTDGFSSLK.[D]		598.801
		[K].TAKDALSSVQESQVAQQAR.[G]		673.016
		[K].DYWSTVKDK.[F]		571.28
P01019	Angiotensinogen	[K].IDRFMQAVTGWK.[T]		484.587
		[K].QPFVQGLALYTPVVLPR.[S]		633.369
		[R].SLDFTELDVAAEKIDR.[F]		607.979
		[K].ALQDQLVLVAAKLDTEDKLR.[A]		560.572
		[K].TSPVDEKALQDQLVLVAAK.[L]		675.713
		[K].ANAGKPKDPTFIPAPIQAK.[T]		655.37
		[K].DPTFIPAPIQAK.[T]		649.361
		[K].ALQDQLVLVAAK.[L]		634.883
		[R].FMQAVTGWK.[T]		534.27
		[R].SLDFTELDVAAEK.[I]		719.359
		[K].LDTEDKLR.[A]		495.267
C9JF17	Apolipoprotein D (Fragment)	[R].NPNLPPETVDSLKNILTSNNIDVK.[K]		879.137
		[K].NILTSNNIDVK.[K]		615.838
		[R].NPNLPPETVDSLK.[N]		712.375
		[R].WYEIEKIPTTFENGR.[C]		628.316
		[K].NILTSNNIDVKK.[M]		453.593
		[R].NPNLPPETVDSLKNILTSNNIDVKK.[M]		691.628
		[K].VLNQELR.[A]		436.255
		[K].IPTTFENGR.[C]		517.767
P08779	Keratin, type I cytoskeletal 16	[K].IIAATIENAQPILQIDNAR.[L]		688.72
		[K].TEELNKEVASNSELVQSSR.[S]		707.354
		[R].DAETWFLSK.[T]		548.769
		[K].VTMQNLNDRLASYLDKVR.[A]	1xOxidation [M3]	538.785
		[K].VTMQNLNDRLASYLDKVR.[A]		534.787
		[K].VTMQNLNDRLASYLDK.[V]		627.656
		[RK].VLDELTLAR.[TA]		515.3
		[K].VTMQNLNDR.[L]		545.769
		[K].VTMQNLNDR.[L]	1xOxidation [M3]	553.767
		[R].ALEEANADLEVK.[I]		651.333
		[R].LASYLDKVR.[A]		532.808
		[R].QTVEADVNGLRR.[V]		453.244
		[KR].LAADDFR.[AITLV]		404.204
		[R].LASYLDK.[V]		405.224
		[K].TRLEQEIATYRR.[L]		512.615
		[R].QFTSSSSMK.[G]		501.732
P09871	Complement C1s subcomponent	[K].TMQENSTPRED.[-]		654.28
		[R].VKNYVDWIMK.[T]		432.565
		[R].SSNNPHSPIVEEFQVPYNK.[L]		729.356
		[K].MLTPEHVFIHPGWK.[L]	1xOxidation [M1]	427.722
		[K].MLTPEHVFIHPGWK.[L]		423.724
		[R].TNFDNDIALVR.[L]		639.328
		[K].GDSGGAFAVQDPNDKTK.[F]		569.604
		[RK].SDFSNEER.[F]		492.207
		[K].SNALDIIFQTDLTGQK.[K]		882.463
		[K].SNALDIIFQTDLTGQKK.[G]		631.343
		[K].LLEVPEGR.[T]		456.761
		[K].TMQENSTPRED.[-]	1xOxidation [M2]	662.278
		[R].IIGGSDADIK.[N]		494.769
		[R].VKNYVDWIMK.[T]	1xOxidation [M9]	437.897
		[K].GFQVVVTLR.[R]		509.805
P08603	Complement factor H	[K].SSIDIENGFISESQYTYALKEK.[A]		841.415
		[R].KGEWVALNPLR.[K]		428.247
		[K].SSNLIILEEHLK.[N]		465.933
		[R].EIMENYNIALR.[W]	1xOxidation [M3]	691.343
		[R].EIMENYNIALR.[W]		683.345
		[K].NDFTWFK.[L]		479.227
		[R].NTEILTGSWSDQTYPEGTQAIYK.[C]		868.082
		[K].IVSSAMEPDR.[E]		552.771
		[K].IDVHLVPDRK.[K]		397.9
		[K].IIYKENERFQYK.[C]		408.47
		[K].IDVHLVPDR.[K]		532.299
		[R].KGEWVALNPLRK.[C]		470.945
		[R].RPYFPVAVGK.[Y]		567.327
		[K].IVSSAMEPDREYHFGQAVR.[F]	1xOxidation [M6]	552.768
		[K].IVSSAMEPDREYHFGQAVR.[F]		548.77
		[K].SPDVINGSPISQK.[I]		671.354
		[K].HGGLYHENMR.[R]		405.189
		[K].DQYKVGEVLK.[F]		393.552
		[R].TKNDFTWFK.[L]		396.201
		[K].KDQYKVGEVLK.[F]		436.25
		[R].NGFYPATR.[G]		463.23
		[K].HGGLYHENMR.[R]	1xOxidation [M9]	410.521
P20742	Pregnancy zone protein	[R].NQGNTWLTAFVLK.[T]		746.401
		[K].AVGYLITGYQR.[Q]		620.838
		[K].ATVLNYLPK.[C]		509.8
		[K].GSFALSFPVESDVAPIAR.[M]		931.987
		[R].NELIPLIYLENPRR.[N]		580.665
		[R].FRVVSVDENFRPR.[N]		405.971
		[K].MVSGFIPLKPTVK.[M]	1xOxidation [M1]	478.279
		[K].MVSGFIPLKPTVK.[M]		472.948
		[R].SSGSLLNNAIK.[G]		552.307
		[R].VVVQTESGGR.[I]		516.278
		[R].VVSVDENFRPR.[N]		439.902
		[R].IQHPFTVEEFVLPK.[F]		561.975
		[KR].YGAATFTR.[T]		443.725
		[K].YNILPEKEDSPFALK.[V]		588.646
		[K].GPTQDFR.[K]		410.701
Q08380	Galectin-3-binding protein	[K].YSSDYFQAPSDYR.[Y]		799.841
		[K].AVDTWSWGER.[A]		603.781
		[R].ELSEALGQIFDSQR.[G]		796.9
		[R].SDLAVPSELALLK.[A]		678.393
		[K].TLQALEFHTVPFQLLAR.[Y]		662.04
		[R].IYTSPTWSAFVTDSSWSAR.[K]		1081.51
		[R].IYTSPTWSAFVTDSSWSARK.[S]		764.043
		[K].KTLQALEFHTVPFQLLAR.[Y]		528.805
		[K].YSSDYFQAPSDYRYYPYQSFQTPQHPSFLFQDKR.[V]		852.195
		[K].SGGSDRTIAYENK.[A]		466.56
		[R].LADGGATNQGRVEIFYR.[G]		622.987
		[R].YYPYQSFQTPQHPSFLFQDKR.[V]		670.076
		[R].ASHEEVEGLVEK.[I]		442.89
		[K].SQLVYQSR.[R]		490.762
		[R].VEIFYR.[G]		413.726
P01042-2	Isoform LMW of Kininogen-1	[K].AGAEPASEREVS.[-]		601.786
		[R].IGEIKEETTSHLR.[S]		504.939
		[K].YFIDFVAR.[E]		515.772
		[R].QVVAGLNFR.[I]		502.288
		[K].KYNSQNQSNNQFVLYR.[I]		668.33
		[R].DIPTNSPELEETLTHTITK.[L]		713.699
		[K].KYFIDFVAR.[E]		386.882
		[K].TVGSDTFYSFK.[Y]		626.299
		[K].YNSQNQSNNQFVLYR.[I]		625.631
P04217	Alpha-1B-glycoprotein	[R].LELHVDGPPPRPQLR.[A]		431.745
		[K].HQFLLTGDTQGR.[Y]		458.238
		[R].RGEKELLVPR.[S]		399.575
		[R].ATWSGAVLAGR.[D]		544.796
		[K].NGVAQEPVHLDSPAIK.[H]		558.966
		[R].TPGAAANLELIFVGPQHAGNYR.[C]		766.066
		[R].SGLSTGWTQLSK.[L]		632.83
		[K].LLELTGPK.[S]		435.768
		[R].GVTFLLR.[R]		403.25
		[R].GVTFLLRR.[E]		481.301
P48668	Keratin, type II cytoskeletal 6C	[K].YEELQVTAGR.[H]		583.296
		[K].ADTLTDEINFLR.[A]		704.36
		[R].QNLEPLFEQYINNLRR.[Q]		683.029
		[R].NLDLDSIIAEVK.[A]		665.367
		[K].LALDVEIATYRK.[L]		464.602
		[K].TLNNKFASFIDKVR.[F]		413.983
		[K].VLDTKWTLLQEQGTK.[T]		587.325
		[K].WTLLQEQGTK.[T]		602.322
		[KR].AQYEEIAQR.[S]		554.276
		[KR].NKYEDEINKR.[T]		436.89
		[K].FASFIDKVR.[F]		541.803
		[R].QLDSIVGER.[G]		508.773
		[R].FLEQQNK.[VLAIM]		453.737
		[R].SRAEAESWYQTK.[Y]		485.901
		[R].NTKQEIAEINR.[M]		439.237
		[K].FASFIDK.[VRK]		414.218
		[R].SGFSSISVSR.[S]		513.764
P68871	Hemoglobin subunit beta	[K].VNVDEVGGEALGR.[L]		657.836
		[K].VVAGVANALAHK.[Y]		383.896
		[R].LLVVYPWTQR.[F]		637.867
		[K].VVAGVANALAHKYH.[-]		483.937
		[K].SAVTALWGK.[V]		466.764
		[K].VLGAFSDGLAHLDNLK.[G]		557.302
P12259	Coagulation factor V	[R].AWGESTPLANKPGK.[Q]		485.925
		[K].LSEGASYLDHTFPAEK.[M]		588.953
		[K].NFFNPPIISR.[F]		602.827
		[K].ASKPGWWLLNTEVGENQR.[A]		695.689
		[K].ASEFLGYWEPR.[L]		677.825
		[R].SSSPELSEMLEYDR.[S]		821.867
		[R].LLSLGAGEFK.[S]		517.798
		[R].AEVDDVIQVR.[F]		572.304
		[K].EFNPLVIVGLSK.[D]		658.385
		[R].SEAYNTFSER.[R]		602.268
		[K].SSMVDKIFEGNTNTK.[G]		557.609
		[R].LAAALGIR.[S]		392.755
		[R].SEAYNTFSERR.[L]		453.882
		[K].NLASRPYSLHAHGLSYEK.[S]		511.516
		[R].VNAWQAK.[A]		408.722
		[K].LSEGASYLDHTFPAEKMDDAVAPGR.[E]		670.071
K7ER74	Protein APOC4-APOC2	[K].TAAQNLYEKTYLPAVDEKLR.[D-]		581.563
		[K].ESLSSYWESAKTAAQNLYEK.[T]		769.038
		[K].TAAQNLYEKTYLPAVDEK.[L]		685.353
		[K].TYLPAVDEKLR.[D-]		435.578
		[K].TYLPAVDEKLRDLYSK.[S]		478.512
		[K].ESLSSYWESAK.[T]		643.799
		[K].TAAQNLYEK.[T]		519.268
		[K].TYLPAVDEK.[L]		518.272
P13647	Keratin, type II cytoskeletal 5	[K].YEELQQTAGR.[H]		597.791
		[R].QNLEPLFEQYINNLRR.[Q]		683.029
		[R].NLDLDSIIAEVK.[A]		665.367
		[K].LALDVEIATYRK.[L]		464.602
		[K].TLNNKFASFIDKVR.[F]		413.983
		[R].SRTEAESWYQTKYEELQQTAGR.[H]		666.069
		[K].VLDTKWTLLQEQGTK.[T]		587.325
		[K].WTLLQEQGTK.[T]		602.322
		[K].AQYEEIANR.[S]		547.267
		[KR].NKYEDEINKR.[T]		436.89
		[R].ISISTSGGSFR.[N]		556.291
		[K].FASFIDKVR.[F]		541.803
		[R].QLDSIVGER.[G]		508.773
		[R].TTAENEFVMLKK.[D]	1xOxidation [M9]	476.247
		[R].FLEQQNK.[VLAIM]		453.737
		[R].TSFTSVSR.[S]		442.727
		[K].FASFIDK.[VRK]		414.218
O95445	Apolipoprotein M	[K].WIYHLTEGSTDLR.[T]		530.935
		[R].KWIYHLTEGSTDLRTEGRPDMK.[T]		659.084
		[R].KWIYHLTEGSTDLR.[T]		573.634
		[K].WIYHLTEGSTDLRTEGRPDMK.[T]		627.061
		[K].AFLLTPR.[N]		409.25
		[R].FLLYNR.[S]		413.235
B4E1Z4	Complement factor B	[K].GTDYHKQPWQAK.[I]		486.909
		[R].DAQYAPGYDK.[V]		564.254
		[K].QLNEINYEDHK.[L]		468.225
		[R].DAQYAPGYDKVK.[D]		452.224
		[K].ALFVSEEEKK.[L]		393.88
		[K].VSEADSSNADWVTK.[Q]		754.847
		[R].YGLVTYATYPK.[I]		638.335
		[K].SQWGKEFLIEK.[A]		455.578
		[K].VKDISEVVTPR.[F]		414.907
		[K].DISEVVTPR.[F]		508.275
		[K].AVISPGFDVFAK.[K]		625.843
		[R].STGSWSTLK.[T]		483.748
		[K].QLNEINYEDHKLK.[S]		411.715
		[R].DLLYIGK.[D]		411.242
		[K].EKLQDEDLGFL.[-]		653.83
P33151	Cadherin-5	[K].ENQKKPLIGTVLAMDPDAAR.[H]		542.544
		[K].VHDVNDNWPVFTHR.[L]		434.713
		[K].YLLKGEYVGK.[V]		390.558
		[R].YEIVVEAR.[D]		489.766
		[K].KPLIGTVLAMDPDAAR.[H]	1xOxidation [M10]	561.975
		[K].KPLIGTVLAMDPDAAR.[H]		556.643
		[K].VHFLPVVISDNGMPSR.[T]		589.979
		[R].VDAETGDVFAIER.[L]		711.348
		[K].YTFVVPEDTR.[V]		613.806
		[K].ELDSTGTPTGK.[E]		553.272
		[R].HSIGYSIR.[R]		466.751
		[R].YMSPPAGNR.[A]		496.734
		[R].TSDKGQFFR.[V]		543.272
		[K].GKEYFAIDNSGR.[I]		452.889
P02766	Transthyretin	[K].TSESGELHGLTTEEEFVEGIYKVEIDTK.[S]		785.885
		[R].RYTIAALLSPYSYSTTAVVTNPKE.[-]		882.467
		[R].GSPAINVAVHVFR.[K]		456.258
		[K].ALGISPFHEHAEVVFTANDSGPR.[R]		613.557
		[K].AADDTWEPFASGK.[T]		697.815
		[R].KAADDTWEPFASGK.[T]		508.244
		[R].GSPAINVAVHVFRK.[A]		498.956
E9PGN7	Plasma protease C1 inhibitor	[K].HRLEDMEQALSPSVFK.[A]		629.652
		[K].TRMEPFHFK.[N]		398.203
		[K].TNLESILSYPK.[D]		632.843
		[K].NSVIKVPMMNSK.[K]		449.909
		[R].LLDSLPSDTR.[L]		558.797
		[R].LEDMEQALSPSVFK.[A]		797.395
		[K].AIMEKLEMSK.[F]		393.875
		[R].TLYSSSPR.[V]		455.735
		[K].FQPTLLTLPR.[I]		593.353
		[R].MEPFHFK.[N]		468.225
		[R].LEDMEQALSPSVFK.[A]	1xOxidation [M4]	805.393
B3KUE5	Phospholipid transfer protein	[K].TMLQIGVMPMLNER.[T]	1xOxidation [M]	824.915
		[K].TMLQIGVMPMLNER.[T]		816.918
		[R].AVEPQLQEEER.[M]		664.329
		[K].ALELVKQEGLR.[F]		419.251
		[R].IYSNHSALESLALIPLQAPLK.[T]		760.099
		[R].AGALQLLLVGDKVPHDLDMLLR.[A]	1xOxidation [M19]	601.591
		[R].SSVDELVGIDYSLMKDPVASTSNLDMDFR.[G]	1xOxidation [M14]	1074.17
		[R].TGLELSRDPAGR.[M]		424.562
		[K].DPVASTSNLDMDFR.[G]		784.357
		[R].AGALQLLLVGDK.[V]		599.364
		[R].TGLELSR.[D]		388.219
P02743	Serum amyloid P-component	[R].AYSLFSYNTQGR.[D]		703.839
		[R].GYVIIKPLVWV.[-]		643.897
		[R].DNELLVYKER.[V]		426.894
		[R].QGYFVEAQPK.[I]		583.796
		[K].IVLGQEQDSYGGK.[F]		697.352
		[R].VGEYSLYIGR.[H]		578.804
		[R].AYSLFSYNTQGRDNELLVYKER.[V]		667.336
		[K].IVLGQEQDSYGGKFDR.[S]		604.636
		[R].DNELLVYK.[E]		497.267
		[K].VFVFPR.[E]		382.726
		[R].AYSLFSYNTQGRDNELLVYK.[E]		794.397
P04180	Phosphatidylcholine-sterol acyltransferase	[R].LEPGQQEEYYR.[K]		706.329
		[R].ITTTSPWMFPSR.[M]	1xOxidation [M8]	720.354
		[R].ITTTSPWMFPSR.[M]		712.356
		[K].TYSVEYLDSSK.[L]		646.306
		[R].LEPGQQEEYYRK.[L]		513.92
		[R].SSGLVSNAPGVQIR.[V]		692.881
		[R].TYIYDHGFPYTDPVGVLYEDGDDTVATR.[S]		1060.49
		[R].SSGLVSNAPGVQIRVPGFGK.[T]		657.366
		[R].AAPYDWR.[L]		439.711
D6RF35	Vitamin D-binding protein	[R].RTHLPEVFLSK.[V]		442.924
		[R].THLPEVFLSK.[V]		390.889
		[K].LPDATPTELAK.[L]		578.317
		[R].KFPSGTFEQVSQLVK.[E]		565.642
		[K].AKLPDATPTELAK.[L]		452.257
		[K].VMDKYTFELSR.[R]		463.568
		[K].VMDKYTFELSR.[R]	1xOxidation [M2]	468.899
		[K].YTFELSR.[R]		458.232
		[K].VMDKYTFELSRR.[T]		515.601
		[K].ELSSFIDK.[G]		469.745
		[K].VLEPTLK.[S]		400.25
P00450	Ceruloplasmin	[K].KALYLQYTDETFR.[T]		549.951
		[R].IYHSHIDAPK.[D]		394.209
		[R].FNKNNEGTYYSPNYNPQSR.[S]		765.015
		[R].QSEDSTFYLGER.[T]		716.323
		[R].QYTDSTFRVPVER.[K]		533.271
		[R].KAEEEHLGILGPQLHADVGDKVK.[I]		621.587
		[R].KAEEEHLGILGPQLHADVGDK.[V]		564.796
		[K].LISVDTEHSNIYLQNGPDR.[I]		724.363
		[K].ALYLQYTDETFR.[T]		760.375
		[R].MFTTAPDQVDKEDEDFQESNK.[M]		825.362
		[K].VNKDDEEFIESNK.[M]		522.915
		[K].GAYPLSIEPIGVR.[F]		686.385
		[K].AETGDKVYVHLK.[N]		453.915
		[R].RQSEDSTFYLGER.[T]		529.918
		[R].QYTDSTFR.[V]		509.236
		[R].SVPPSASHVAPTETFTYEWTVPK.[E]		844.42
		[K].LVYREYTDASFTNRK.[E]		466.49
P19823	Inter-alpha-trypsin inhibitor heavy chain H2	[K].FYNQVSTPLLR.[N]		669.364
		[R].LSNENHGIAQR.[I]		413.546
		[K].VQFELHYQEVK.[W]		473.914
		[K].IQPSGGTNINEALLR.[A]		791.932
		[R].SSALDMENFR.[T]		585.266
		[K].TILDDLRAEDHFSVIDFNQNIR.[T]		658.585
		[R].FLHVPDTFEGHFDGVPVISK.[G]		561.039
		[K].HLEVDVWVIEPQGLR.[F]		597.325
		[K].VVNNSPQPQNVVFDVQIPK.[G]		708.049
		[R].IYGNQDTSSQLKK.[F]		494.591
		[K].AHVSFKPTVAQQR.[I]		490.271
		[R].TEVNVLPGAK.[V]		514.294
		[R].IYLQPGR.[L]		423.746
		[R].SLAPTAAAK.[R]		415.243
		[K].TILDDLR.[A]		423.24
P00747	Plasminogen	[R].FVTWIEGVMR.[N]		619.324
		[R].MRDVVLFEKK.[V]		422.241
		[K].VILGAHQEVNLEPHVQEIEVSR.[L]		624.836
		[R].HSIFTPETNPR.[A]		649.829
		[K].LSSPAVITDK.[V]		515.793
		[R].LFLEPTRKDIALLK.[L]		415.007
		[R].KDIALLK.[L]		400.766
		[R].FVTWIEGVMR.[N]	1xOxidation [M9]	627.321
		[R].LFLEPTR.[K]		438.253
		[R].DVVLFEK.[K-]		425.239
		[R].LFLEPTRK.[D]		502.301
		[RK].KSSIIIR.[M]		408.769
P02654	Apolipoprotein C-I	[K].LKEFGNTLEDKAR.[E]		380.958
		[K].MREWFSETFQK.[V]	1xOxidation [M1]	502.235
		[K].MREWFSETFQK.[V]		496.904
		[R].EWFSETFQK.[V]		601.28
		[K].EFGNTLEDKAR.[E]		427.214
Q6UX71	Plexin domain-containing protein 2	[R].EITVATGGFIYTGEVVHR.[M]		650.342
		[K].VGLSDAFVVVHR.[I]		433.578
		[R].ASVGQDSPEPR.[S]		571.775
		[R].IYGPSDSASR.[D]		526.754
		[K].IHGILSNTHR.[Q]		383.216
		[R].DLWVNIDQMEKDKVK.[I]		465.993
		[R].IQQIPNVR.[R]		484.288
E7ETH0	Complement factor I light chain	[K].VTYTSQEDLVEKK.[C]		513.935
		[K].HGNTDSEGIVEVK.[L]		692.839
		[R].IVIEYVDR.[I]		503.783
		[R].VFSLQWGEVK.[L]		596.822
		[K].RAQLGDLPWQVAIK.[D]		532.307
		[R].YQIWTTVVDWIHPDLKR.[I]		543.292
		[K].THRYQIWTTVVDWIHPDLKR.[I]		513.677
		[R].IIFHENYNAGTYQNDIALIEMKK.[D]		682.097
		[R].EKDNERVFSLQWGEVK.[L]		491.752
		[R].AQLGDLPWQVAIK.[D]		719.907
P02747	Complement C1q subcomponent subunit C	[K].FQSVFTVTR.[Q]		542.793
		[R].FNAVLTNPQGDYDTSTGK.[F]		964.456
		[R].QTHQPPAPNSLIR.[F]		486.932
		[K].TNQVNSGGVLLR.[L]		629.349
		[K].QKFQSVFTVTR.[Q]		447.582
C9JV77	Alpha-2-HS-glycoprotein	[K].HTLNQIDEVK.[V]		598.817
		[R].HTFMGVVSLGSPSGEVSHPR.[K]		694.347
		[R].HTFMGVVSLGSPSGEVSHPR.[K]	1xOxidation [M4]	525.012
		[K].LDGKFSVVYAK.[C]		409.564
		[K].FSVVYAK.[C]		407.229
P04196	Histidine-rich glycoprotein	[K].YKEENDDFASFR.[V]		507.56
		[K].SGFPQVSMFFTHTFPK.[-]		619.971
		[R].DGYLFQLLR.[I]		562.809
		[R].KGEVLPLPEANFPSFPLPHHK.[H]		589.322
		[R].VRGGEGTGYFVDFSVR.[N]		582.625
		[R].QIGSVYR.[L]		411.728
P29622	Kallistatin	[R].FYYLIASETPGK.[N]		694.859
		[R].LGFTDLFSK.[W]		514.277
		[K].IAPANADFAFR.[F]		596.809
		[K].WADLSGITK.[Q]		495.766
Q13790	Apolipoprotein F	[R].SGVQQLIQYYQDQKDANISQPETTKEGLR.[A]		835.172
		[K].SYDLDPGAGSLEI.[-]		668.817
		[R].SGVQQLIQYYQDQK.[D]		849.429
P22792	Carboxypeptidase N subunit 2	[R].DHLGFQVTWPDESK.[A]		553.597
		[K].GQVVPALNEK.[Q]		527.799
		[R].RLFQPLTHLK.[T]		418.256
		[K].AGGSWDLAVQER.[A]		644.818
		[K].NIIFVETSFTTLETR.[A]		885.968
		[K].LSNNALSGLPQGVFGK.[L]		801.436
Q96KN2	Beta-Ala-His dipeptidase	[R].MMAVAADTLQR.[L]		603.803
		[K].VFQYIDLHQDEFVQTLK.[E]		708.365
		[K].EWVAIESDSVQPVPR.[F]		856.44
		[R].TVFGTEPDMIR.[D]		633.314
		[R].ALEQDLPVNIK.[F]		620.351
		[K].SVVLIPLGAVDDGEHSQNEK.[I]		703.027
		[R].YPSLSIHGIEGAFDEPGTK.[T]		673.334
		[R].TVFGTEPDMIRDGSTIPIAK.[M]		716.706
		[R].GATDNKGPVLAWINAVSAFR.[A]		696.373
		[R].DGSTIPIAK.[M]		451.253
		[R].HLEDVFSK.[R]		487.751
P01031	Complement C5	[K].DINYVNPVIK.[W]		587.827
		[R].MPITYDNGFLFIHTDKPVYTPDQSVK.[V]		757.379
		[R].VYSLNDDLKPAKR.[E]		380.462
		[K].TLLPVSKPEIR.[S]		418.259
		[K].TDAPDLPEENQAR.[E]		728.34
		[R].VFQFLEK.[S]		455.755
		[K].ENSQYQPIK.[L]		553.777
		[R].YGMWTIK.[A]		449.728
P00734	Prothrombin	[R].ELLESYIDGR.[I]		597.804
		[K].YGFYTHVFR.[L]		397.198
		[R].TATSEYQTFFNPR.[T]		781.368
		[R].ENLDRDIALMK.[L]		439.899
P19827	Inter-alpha-trypsin inhibitor heavy chain H1	[K].QYYEGSEIVVAGR.[I]		735.865
		[K].LDAQASFLPK.[E]		545.301
		[R].QAVDTAVDGVFIR.[S]		695.87
		[K].AAISGENAGLVR.[A]		579.317
		[R].GFSLDEATNLNGGLLR.[G]		838.934
		[R].KAAISGENAGLVR.[A]		429.246
P23142	Fibulin-1	[R].SAATLQQEKTDTVR.[C]		516.606
		[R].YMDGMTVGVVR.[Q]		614.297
		[R].EFTRPEEIIFLR.[A]		517.285
		[K].TGYYFDGISR.[M]		589.778
		[R].AITPPHPASQANIIFDITEGNLR.[D]		825.772
		[R].AITPPHPASQANIIFDITEGNLRDSFDIIKR.[Y]		690.771
		[R].DSFDIIKR.[Y]		497.272
		[R].YMDGMTVGVVR.[Q]	1xOxidation [M5]	622.294
		[R].GYHLNEEGTR.[C]		392.519
P01625	Ig kappa chain V-IV region Len	[-].DIVMTQSPDSLAVSLGER.[A]	1xOxidation [M4]	645.324
		[-].DIVMTQSPDSLAVSLGER.[A]		959.484
		[K].LLIYWASTR.[E]		561.819
		[K].NYLAWYQQKPGQPPK.[L]		606.649
P69905	Hemoglobin subunit alpha	[K].TYFPHFDLSHGSAQVK.[G]		459.228
		[R-].MFLSFPTTK.[T]	1xOxidation [M1]	544.278
		[K].VGAHAGEYGAEALER.[M]		510.584
P18428	Lipopolysaccharide-binding protein	[R].ITLPDFTGDLR.[I]		624.335
		[R].ATAQMLEVMFK.[G]		634.823
		[R].SPVTLLAAVMSLPEEHNK.[M]		646.012
		[R].ITLPDFTGDLRIPHVGR.[G]		477.518
		[K].FNDKLAEGFPLPLLK.[R]		567.991
		[R].ATAQMLEVMFKGEIFHR.[N]		502.759
		[K].FNDKLAEGFPLPLLKR.[V]		465.27
		[R].VQLYDLGLQIHK.[D]		476.273
		[K].LAEGFPLPLLKR.[V]		451.946
P22891-2	Isoform 2 of Vitamin K-dependent protein Z	[R].TSQDPLMIK.[I]		516.774
		[K].RAPDLQDLPWQVK.[L]		522.619
		[R].APDLQDLPWQVK.[L]		705.375
		[R].ENFVLTTAK.[C]		511.78
		[K].DFAEHLLIPR.[T]		404.224
		[R].YSLWFK.[Q]		422.223
		[R].GLLSGWAR.[N]		430.243
G3XA98	Fibulin 5, isoform CRA_a	[R].QTGPISATLVMTRPIKGPR.[E]		506.543
		[R].SVPADIFQMQATTR.[Y]		782.893
		[R].YPGAYYIFQIK.[S]		681.859
		[K].SGNEGREFYMR.[Q]		449.203
		[R].DQPFTILYR.[D]		576.806
P05546	Heparin cofactor 2	[K].VREYYFAEAQIADFSDPAFISK.[T]		856.42
		[K].TLEAQLTPR.[V]		514.791
		[R].SVNDLYIQK.[Q]		540.29
		[K].NYNLVESLK.[L]		540.29
		[R].IAIDLFK.[H]		410.252
		[K].QFPILLDFK.[T]		560.824
		[K].FAFNLYR.[V]		465.745
P11597	Cholesteryl ester transfer protein	[R].ITKPALLVLNHETAK.[V]		412.75
		[K].YGLHNIQISHLSIASSQVELVEAK.[S]		659.857
		[K].KLFLSLLDFQITPK.[T]		554.999
		[K].AMMLLGQVK.[Y]		495.777
		[K].VIQTAFQR.[A]		481.775
		[R].ASYPDITGEK.[A]		540.764
		[R].MLYFWFSER.[V]		639.802
		[K].VAFQDGR.[L]		396.704
P00740	Coagulation factor IX	[K].ITVVAGEHNIEETEHTEQKR.[N]		580.794
		[R].IIPHHNYNAAINK.[Y]		502.272
		[R].VVGGEDAKPGQFPWQVVLNGK.[V]		742.396
		[R].SALVLQYLR.[V]		531.819
		[K].FGSGYVSGWGR.[V]		586.778
		[R].YVNWIK.[E]		411.729
P01591	Immunoglobulin J chain	[R].IIRSSEDPNEDIVER.[N]		591.299
		[R].SSEDPNEDIVER.[N]		695.311
		[R].IIVPLNNR.[E]		469.793
		[R].IVLVDNK.[C]		400.748
P08697	Alpha-2-antiplasmin	[R].ELKEQQDSPGNKDFLQSLK.[G]		551.786
		[R].DSFHLDEQFTVPVEMMQAR.[T]		760.685
		[R].NKFDPSLTQR.[D]		402.547
		[K].LGNQEPGGQTALK.[S]		656.848
		[R].GDKLFGPDLK.[L]		545.3
Q9UHG3	Prenylcysteine oxidase 1	[K].FLNEMIAPVMR.[V]		660.844
		[K].SNLISGSVMYIEEK.[T]		785.396
		[K].IDLFEREEVGGR.[L]		473.913
		[K].MYEVVYQIGTETR.[S]		794.889
		[R].APPDKIAIIGAGIGGTSAAYYLR.[Q]		759.087
		[K].IAIIGAGIGGTSAAYYLR.[Q]		883.994
		[K].SNLISGSVMYIEEKTK.[T]		600.313
		[K].AGFSEKFLNEMIAPVMR.[V]		647.331
		[R].LATMMVQGQEYEAGGSVIHPLNLHMK.[R]		714.357
		[R].LATMMVQGQEYEAGGSVIHPLNLHMKR.[F]		602.907
		[K].IFSQETLTK.[A]		533.793
		[R].TLLETLQK.[A]		473.284
		[K].IDLFER.[E]		396.716
P04070-2	Isoform 2 of Vitamin K-dependent protein C	[R].RGDSPWQVVLLDSKK.[K]		576.653
		[R].RGDSPWQVVLLDSK.[K]		533.955
		[R].ELNQAGQETLVTGWGYHSSR.[E]		745.026
		[R].YLDWIHGHIR.[D]		437.232
		[R].TFVLNFIK.[I]		491.292
		[R].LGEYDLR.[R]		433.223
Q12805	EGF-containing fibulin-like extracellular matrix protein 1	[R].IKSGNENGEFYLR.[Q]		509.592
		[R].NPADPQRIPSNPSHR.[I]		422.217
		[R].RNPADPQRIPSNPSHR.[I]		461.243
		[K].SGNENGEFYLR.[Q]		643.294
		[R].QTSPVSAMLVLVK.[S]	1xOxidation [M8]	694.895
		[R].NNFVIR.[R]		381.716
		[R].QTSPVSAMLVLVK.[S]		686.897
P06396	Gelsolin	[K].QTQVSVLPEGGETPLFK.[Q]		915.487
		[K].AGKEPGLQIWR.[V]		418.903
		[K].AGALNSNDAFVLK.[T]		660.352
		[K].TPSAAYLWVGTGASEAEK.[T]		919.454
P02748	Complement component C9	[K].LSPIYNLVPVK.[M]		621.877
		[R].RPWNVASLIYETK.[G]		526.288
		[R].VVEESELAR.[T]		516.272
P11021	78 kDa glucose-regulated protein	[K].VTHAVVTVPAYFNDAQR.[Q]		629.996
		[K].NQLTSNPENTVFDAK.[R]		839.408
		[R].ITPSYVAFTPEGER.[L]		783.894
		[K].VYEGERPLTK.[D]		397.884
		[R].LTPEEIER.[AM]		493.761
		[K].EFFNGKEPSR.[G]		404.2
		[K].ELEEIVQPIISK.[L]		699.398
P07357	Complement component C8 alpha chain	[K].AMAVEDIISR.[V]		552.791
		[R].HTSLGPLEAK.[R]		526.79
		[R].HTSLGPLEAKR.[Q]		403.563
		[R].LYYGDDEKYFR.[K]		490.229
		[K].MESLGITSR.[D]		497.256
H0YAC1	Plasma kallikrein heavy chain (Fragment)	[R].IAYGTQGSSGYSLR.[L]		730.363
		[K].VAEYMDWILEK.[T]	1xOxidation [M5]	706.842
		[K].VAEYMDWILEK.[T]		698.845
		[K].VSEGNHDIALIK.[L]		432.571
		[R].LSMDGSPTR.[I]		482.232
		[K].YSPGGTPTAIK.[V]		546.29
		[K].TQSSDGKAQMQSPA.[-]		718.328
P07360	Complement component C8 gamma chain	[R].AEATTLHVAPQGTAMAVSTFR.[K]		720.369
		[R].VQEAHLTEDQIFYFPK.[Y]		655.663
		[R].SLPVSDSVLSGFEQR.[V]		810.916
		[R].RPASPISTIQPK.[A]		432.254
		[R].QLYGDTGVLGR.[F]		589.813
P01781	Ig heavy chain V-III region GAL	[K].NSLYLQMNSLR.[V]	1xOxidation [M7]	677.843
		[K].NSLYLQMNSLR.[V]		669.846
		[K].GLEWVANIK.[Z]		515.29
		[-].EVQLVESGGDLVQPGR.[S]		841.939
P05160	Coagulation factor XIII B chain	[K].SFYFPMSIDKK.[L]		454.897
		[R].IAQYYYTFK.[S]		598.803
		[R].QSTLSYQEPLRT.[-]		711.865
		[R].LIENGYFHPVK.[Q]		439.571
		[K].SFYFPMSIDK.[K]		617.795
B1AHL2	Fibulin-1	[K].TGYYFDGISR.[M]		589.778
		[R].ITYYHLSFPTNIQAPAVVFR.[M]		779.752
		[R].KVSPHSGVVALTKPVPEPR.[D]		500.293
		[R].HGTVSSFVAK.[L]		516.778
		[R].GYHLNEEGTR.[C]		392.519
		[KR].DIILTVK.[EM]		401.258
P51884	Lumican	[K].ILGPLSYSK.[I]		489.287
		[K].SLEDLQLTHNK.[I]		433.23
		[R].FNALQYLR.[L]		512.783
		[K].SLEDLQLTHNKITK.[L]		547.306
		[R].LKEDAVSAAFK.[G]		393.552
P58335	Anthrax toxin receptor 2	[K].WPTVDASYYGGR.[G]		686.32
		[K].TSSIIIALTDGKLDGLVPSYAEK.[E]		797.773
		[K].AGGLKTSSIIIALTDGKLDGLVPSYAEK.[E]		705.146
		[R].VSPVGETYIHEGLKLANEQIQK.[A]		614.081
		[R].WGDKGSTEEGARLEK.[A]		554.941
		[R].VSPVGETYIHEGLK.[L]		510.272
		[K].LANEQIQK.[A]		472.264
		[R].IADSKEQVFPVK.[G]		454.254
P19652	Alpha-1-acid glycoprotein 2	[R].YEGGREHVAHLLFLR.[D]		449.994
		[R].SDVMYTDWKK.[D]		424.869
		[R].EHVAHLLFLR.[D]		412.24
		[R].SDVMYTDWK.[K]		572.753
		[K].TEDTIFLR.[E]		497.764
		[R].YEGGREHVAHLLFLRDTK.[T]		429.031
P01593	Ig kappa chain V-I region AG	[-].DIQMTQSPSSLSASVGDR.[V]		939.948
		[K].LLIYDASNLETGVPSR.[F]		874.466
		[R].TFGQGTKLEIKR.[-]		459.933
		[R].TFGQGTKLEIK.[R]		407.9
P02753	Retinol-binding protein 4	[K].YWGVASFLQK.[G]		599.816
		[R].FSGTWYAMAK.[K]	1xOxidation [M8]	589.271
		[R].FSGTWYAMAK.[K]		581.274
		[R].DPNGLPPEAQK.[I]		583.296
		[K].MKYWGVASFLQK.[G]		486.592
P55056	Apolipoprotein C-IV	[R].TRDGWQWFWSPSTFR.[G]		652.976
		[K].AWFLESKDSLLK.[K]		479.598
		[R].GFMQTYYDDHLRDLGPLTK.[A]		568.279
		[K].AWFLESKDSLLKK.[T]		522.296
		[K].AWFLESK.[D]		440.732
		[R].GFMQTYYDDHLR.[D]		515.898
P02746	Complement C1q subcomponent subunit B	[R].DQTIRFDHVITNMNNNYEPR.[S]	1xOxidation [M13]	624.046
		[R].DQTIRFDHVITNMNNNYEPR.[S]		620.046
		[R].FDHVITNMNNNYEPR.[S]		621.953
		[K].LEQGENVFLQATDK.[N]		796.402
		[K].IAFSATR.[T]		383.216
P22352	Glutathione peroxidase 3	[K].MDILSYMR.[R]		514.749
		[K].FLVGPDGIPIMR.[W]		657.865
		[K].YVRPGGGFVPNFQLFEK.[G]		652.344
		[K].FYTFLK.[GN]		409.726
[truncated: 75 more rows]
